# Supplementary material for: Benzamidinium tetra­hydro­penta­borate sesquihydrate
Source: Acta Crystallogr Sect E Struct Rep Online. 2008 Jun 19;64(Pt 7):o1282–3. doi: 10.1107/S1600536808017522 (PMC2961702; doi:10.1107/S1600536808017522)
Supplement: Supplementary file 1 [file e-64-o1282-sup1.cif]

##############################################################################
###                                                                        ###
###        Electronic paper (Acta Crystallographica Section E)             ###
###                                                                        ###
##############################################################################
#                                                                            #
# This CIF contains the data in a paper accepted for publication in Acta     #
# Crystallographica Section E. It conforms to the requirements of Notes      #
# for Authors for Section E, and has been peer reviewed under the auspices   #
# of the IUCr Commission on Journals.                                        #
#                                                                            #
# Full details of the Crystallographic Information File format               #
# are given in the paper "The Crystallographic Information File (CIF):       #
# a New Standard Archive File for Crystallography" by S. R. Hall, F. H.      #
# Allen and I. D. Brown [Acta Cryst. (1991), A47, 655-685].                  #
#                                                                            #
# The current version of the core CIF dictionary is obtainable from          #
# ftp://ftp.iucr.org/pub/cif_core.dic. The current version number is 2.4.    #
#                                                                            #
# Software is freely available for graphical display of the structure(s) in  #
# this CIF.  For information consult the CIF home page http://www.iucr.org/  #
# cif/home.html                                                              #
#                                                                            #
# This file may be used for bona fide research purposes within the           #
# scientific community so long as proper attribution is given to the journal # 
# article from which it was obtained.                                        #
#                                                                            #
##############################################################################
                                             
data_global
_audit_creation_method
;
'WinGX routine CIF_UPDATE'
;
_journal_date_recd_electronic     2008-05-29
_journal_date_accepted     2008-06-10
_journal_name_full     'Acta Crystallographica, Section E'
_journal_year     2008
_journal_volume     64
_journal_issue      7
_journal_page_first     o1282
_journal_page_last     o1283
_journal_paper_category     QO
_journal_coeditor_code     RZ2220
_publ_contact_author_name     'Prof. Gustavo Portalone'
_publ_contact_author_address
;
Chemistry Department
University of Rome I 'La Sapienza'
P.le A. Moro, 5
I-00185 Rome
Italy
;
_publ_contact_author_email     g.portalone@caspur.it
_publ_contact_author_fax     '39 6 4991 3819'
_publ_contact_author_phone     '39 6 4991 3106'
_publ_section_title
;
Benzamidinium tetrahydropentaborate sesquihydrate
;
loop_
    _publ_author_name
    _publ_author_address
    'Gustavo Portalone'
;
Chemistry Department
University of Rome "La Sapienza"
P.le A. Moro 5
I-00185 Rome
Italy
;
data_I
_audit_creation_method     SHELXL-97
_chemical_name_systematic
;
benzamidinium
3,3',5,5'-tetrahydroxy-1,1'-spirobi[2,4,6-trioxa-1,3,5-triboracyclohexane](1-)
1.5-hydrate
;
_chemical_name_common
;
Benzamidinium tetrahydropentaborate sesquihydrate
;
_chemical_formula_moiety     'C7 H9 N2 +, B5 H4 O10 -, 1.5(H2 O)'
_chemical_formula_sum     'C7 H16 B5 N2 O11.5'
_chemical_formula_iupac     'C7 H9 N2 +, B5 H4 O10 -, 1.5H2 O'
_chemical_formula_weight     366.27
_chemical_melting_point     ?
_symmetry_cell_setting     'triclinic'
_symmetry_space_group_name_H-M     'P -1'
_symmetry_space_group_name_Hall     '-P 1'
loop_
    _symmetry_equiv_pos_as_xyz
    'x, y, z'
    '-x, -y, -z'
_cell_length_a     8.22314(19)
_cell_length_b     10.7814(2)
_cell_length_c     19.1997(3)
_cell_angle_alpha     75.9475(11)
_cell_angle_beta     85.4458(16)
_cell_angle_gamma     73.6979(13)
_cell_volume     1584.74(5)
_cell_formula_units_Z     4
_cell_measurement_reflns_used     36413
_cell_measurement_theta_min     2.5648
_cell_measurement_theta_max     32.6081
_cell_measurement_temperature     298(2)
_exptl_crystal_description     'block'
_exptl_crystal_colour     'colourless'
_exptl_crystal_size_max     0.15
_exptl_crystal_size_mid     0.12
_exptl_crystal_size_min     0.10
_exptl_crystal_density_diffrn     1.535
_exptl_crystal_density_meas     ?
_exptl_crystal_density_method     'not measured'
_exptl_crystal_F_000     756
_exptl_absorpt_coefficient_mu     0.135
_exptl_absorpt_correction_type     'multi-scan'
_exptl_absorpt_process_details     '(CrysAlis RED; Oxford Diffraction, 2006)'
_exptl_absorpt_correction_T_min     0.97525
_exptl_absorpt_correction_T_max     0.98842
_exptl_special_details
;
;
_diffrn_ambient_temperature     298(2)
_diffrn_radiation_type     MoK\a
_diffrn_radiation_wavelength     0.71073
_diffrn_radiation_source     'Enhance (Mo) X-ray source'
_diffrn_radiation_monochromator     graphite
_diffrn_measurement_device_type     'Oxford Diffraction Xcalibur S CCD'
_diffrn_measurement_method     '\w and \f'
_diffrn_detector_area_resol_mean     16.0696
_diffrn_reflns_number     142668
_diffrn_reflns_av_R_equivalents     0.0497
_diffrn_reflns_av_sigmaI/netI     0.0505
_diffrn_reflns_theta_min     2.58
_diffrn_reflns_theta_max     30.00
_diffrn_reflns_theta_full     30.00
_diffrn_measured_fraction_theta_max     0.980
_diffrn_measured_fraction_theta_full     0.980
_diffrn_reflns_limit_h_min     -11
_diffrn_reflns_limit_h_max     11
_diffrn_reflns_limit_k_min     -15
_diffrn_reflns_limit_k_max     15
_diffrn_reflns_limit_l_min     -27
_diffrn_reflns_limit_l_max     27
_diffrn_standards_number     ?
_diffrn_standards_interval_count     ?
_diffrn_standards_interval_time     ?
_diffrn_standards_decay_%     ?
_refine_special_details
;
Refinement of <i>F</i>^2^ against ALL reflections. The weighted <i>R</i>-factor
<i>wR</i> and goodness of fit <i>S</i> are based on <i>F</i>^2^, conventional
<i>R</i>-factors <i>R</i> are based on <i>F</i>, with <i>F</i> set to zero for
negative <i>F</i>^2^. The threshold expression of <i>F</i>^2^ >
\s(<i>F</i>^2^) is used only for calculating <i>R</i>-factors(gt) <i>etc</i>.
and is not relevant to the choice of reflections for refinement.
<i>R</i>-factors based on <i>F</i>^2^ are statistically about twice as large
as those based on <i>F</i>, and <i>R</i>- factors based on ALL data will be
even larger.
;
_reflns_number_total     9063
_reflns_number_gt     5688
_reflns_threshold_expression     I>2\s(I)
_refine_ls_structure_factor_coef     Fsqd
_refine_ls_matrix_type     full
_refine_ls_R_factor_all     0.0945
_refine_ls_R_factor_gt     0.0413
_refine_ls_wR_factor_gt     0.0861
_refine_ls_wR_factor_ref     0.0975
_refine_ls_goodness_of_fit_ref     0.987
_refine_ls_restrained_S_all     0.987
_refine_ls_number_reflns     9063
_refine_ls_number_parameters     542
_refine_ls_number_restraints     1
_refine_ls_hydrogen_treatment     mixed
_refine_ls_weighting_scheme     calc
_refine_ls_weighting_details
                 'calc w=1/[\s^2^(Fo^2^)+(0.0514P)^2^] where P=(Fo^2^+2Fc^2^)/3'
_atom_sites_solution_hydrogens     geom
_atom_sites_solution_primary     direct
_atom_sites_solution_secondary     difmap
_refine_ls_shift/su_max     0.001
_refine_ls_shift/su_mean     0.000
_refine_diff_density_max     0.234
_refine_diff_density_min     -0.216
_refine_ls_extinction_method     none
_refine_ls_extinction_coef     ?
loop_
    _atom_type_symbol
    _atom_type_description
    _atom_type_scat_dispersion_real
    _atom_type_scat_dispersion_imag
    _atom_type_scat_source
    'C' 'C' 0.0033 0.0016
                         'International Tables Vol C Tables 4.2.6.8 and 6.1.1.4'
    'H' 'H' 0.0000 0.0000
                         'International Tables Vol C Tables 4.2.6.8 and 6.1.1.4'
    'B' 'B' 0.0013 0.0007
                         'International Tables Vol C Tables 4.2.6.8 and 6.1.1.4'
    'N' 'N' 0.0061 0.0033
                         'International Tables Vol C Tables 4.2.6.8 and 6.1.1.4'
    'O' 'O' 0.0106 0.0060
                         'International Tables Vol C Tables 4.2.6.8 and 6.1.1.4'
_computing_data_collection     'CrysAlis CCD (Oxford Diffraction, 2006)'
_computing_cell_refinement     'CrysAlis RED (Oxford Diffraction, 2006)'
_computing_data_reduction     'CrysAlis RED (Oxford Diffraction, 2006)'
_computing_structure_solution     'SIR97 (Altomare <i>et al.</i>,  1999)'
_computing_structure_refinement     'SHELXL97 (Sheldrick, 2008)'
_computing_molecular_graphics     'ORTEP-3 (Farrugia, 1997)'
_computing_publication_material     'WinGX (Farrugia, 1999)'
loop_
    _atom_site_type_symbol
    _atom_site_label
    _atom_site_fract_x
    _atom_site_fract_y
    _atom_site_fract_z
    _atom_site_U_iso_or_equiv
    _atom_site_adp_type
    _atom_site_calc_flag
    _atom_site_refinement_flags
    _atom_site_occupancy
    _atom_site_disorder_assembly
    _atom_site_disorder_group
    B B1 0.15368(18) 0.67509(13) 0.78017(7) 0.0240(3) Uani d . 1 . .
    O O1 0.18508(11) 0.67022(8) 0.85446(4) 0.0285(2) Uani d . 1 . .
    B B2 0.10340(19) 0.61230(14) 0.91179(7) 0.0264(3) Uani d . 1 . .
    O O2 0.13937(14) 0.61947(10) 0.97783(5) 0.0411(3) Uani d . 1 . .
    H H2 0.088(2) 0.5797(18) 1.0104(10) 0.061(5) Uiso d . 1 . .
    O O3 -0.01246(12) 0.54462(9) 0.90282(4) 0.0324(2) Uani d . 1 . .
    O O4 -0.14621(13) 0.46036(10) 0.82903(6) 0.0414(3) Uani d . 1 . .
    H H4 -0.146(2) 0.4444(19) 0.7868(11) 0.065(6) Uiso d . 1 . .
    B B3 -0.03994(19) 0.53439(14) 0.83403(7) 0.0275(3) Uani d . 1 . .
    O O5 0.03619(11) 0.59533(9) 0.77633(4) 0.0298(2) Uani d . 1 . .
    O O6 0.31411(11) 0.61782(8) 0.74602(4) 0.0276(2) Uani d . 1 . .
    O O7 0.49090(14) 0.60254(10) 0.64314(5) 0.0415(3) Uani d . 1 . .
    H H7 0.536(3) 0.521(2) 0.6692(12) 0.082(7) Uiso d . 1 . .
    O O8 0.25892(12) 0.78921(9) 0.63891(4) 0.0337(2) Uani d . 1 . .
    B B4 0.3560(2) 0.66751(14) 0.67700(7) 0.0282(3) Uani d . 1 . .
    O O9 0.05933(13) 0.99063(9) 0.63637(5) 0.0370(2) Uani d . 1 . .
    H H9 -0.009(3) 1.037(2) 0.6630(11) 0.071(6) Uiso d . 1 . .
    O O10 0.08133(11) 0.81424(8) 0.74163(4) 0.0286(2) Uani d . 1 . .
    B B5 0.13056(19) 0.86493(14) 0.67397(7) 0.0261(3) Uani d . 1 . .
    B B1A 0.20283(19) 0.70679(14) 0.31266(7) 0.0251(3) Uani d . 1 . .
    O O1A 0.14676(11) 0.85043(8) 0.27918(4) 0.0294(2) Uani d . 1 . .
    B B2A 0.22073(19) 0.90684(14) 0.21888(7) 0.0256(3) Uani d . 1 . .
    O O2A 0.16712(13) 1.03877(9) 0.18762(5) 0.0331(2) Uani d . 1 . .
    H H2A 0.088(2) 1.0818(18) 0.2128(10) 0.058(6) Uiso d . 1 . .
    O O3A 0.35330(12) 0.83347(9) 0.18527(5) 0.0347(2) Uani d . 1 . .
    O O4A 0.55788(14) 0.63416(10) 0.18374(5) 0.0400(3) Uani d . 1 . .
    H H4A 0.602(3) 0.551(2) 0.2064(11) 0.077(6) Uiso d . 1 . .
    B B3A 0.4266(2) 0.70280(14) 0.21817(7) 0.0277(3) Uani d . 1 . .
    O O5A 0.36698(11) 0.64584(8) 0.28257(4) 0.0304(2) Uani d . 1 . .
    O O6A 0.08059(12) 0.63966(9) 0.29702(5) 0.0338(2) Uani d . 1 . .
    O O7A -0.14440(18) 0.53852(17) 0.33468(7) 0.0770(5) Uani d . 1 . .
    H H7A -0.126(3) 0.513(2) 0.2918(12) 0.094(7) Uiso d . 1 . .
    O O8A -0.04403(13) 0.63084(11) 0.41341(5) 0.0448(3) Uani d . 1 . .
    B B4A -0.0342(2) 0.60380(18) 0.34663(9) 0.0398(4) Uani d . 1 . .
    O O9A 0.09860(16) 0.66666(12) 0.50576(5) 0.0491(3) Uani d . 1 . .
    H H9A 0.018(3) 0.641(2) 0.5317(11) 0.075(6) Uiso d . 1 . .
    O O10A 0.21717(11) 0.69028(9) 0.38973(4) 0.0302(2) Uani d . 1 . .
    B B5A 0.0913(2) 0.66232(15) 0.43589(8) 0.0318(3) Uani d . 1 . .
    N N1 0.67173(18) 0.80236(14) -0.07944(6) 0.0402(3) Uani d . 1 . .
    H H11 0.631(2) 0.7525(17) -0.0989(9) 0.051(5) Uiso d . 1 . .
    H H12 0.716(2) 0.8610(17) -0.1079(9) 0.050(5) Uiso d . 1 . .
    N N2 0.61716(17) 0.68505(12) 0.03102(7) 0.0385(3) Uani d . 1 . .
    H H21 0.581(2) 0.6316(16) 0.0105(9) 0.048(5) Uiso d . 1 . .
    H H22 0.599(2) 0.6779(16) 0.0763(10) 0.049(5) Uiso d . 1 . .
    C C1 0.73291(16) 0.87110(13) 0.02400(7) 0.0301(3) Uani d . 1 . .
    C C2 0.71988(18) 1.00220(14) -0.01273(8) 0.0370(3) Uani d . 1 . .
    H H2B 0.6713 1.0354 -0.0603 0.044 Uiso calc R 1 . .
    C C3 0.7765(2) 1.08450(15) 0.01889(9) 0.0471(4) Uani d . 1 . .
    H H3 0.7675 1.1756 -0.0066 0.057 Uiso calc R 1 . .
    C C4 0.8452(2) 1.03783(17) 0.08617(10) 0.0528(4) Uani d . 1 . .
    H H4B 0.8834 1.0965 0.1083 0.063 Uiso calc R 1 . .
    C C5 0.8603(2) 0.90783(18) 0.12271(9) 0.0514(4) Uani d . 1 . .
    H H5 0.9105 0.8751 0.1700 0.062 Uiso calc R 1 . .
    C C6 0.80389(19) 0.82453(15) 0.09177(8) 0.0412(3) Uani d . 1 . .
    H H6 0.8139 0.7334 0.1175 0.049 Uiso calc R 1 . .
    C C7 0.67193(16) 0.78329(13) -0.00935(7) 0.0297(3) Uani d . 1 . .
    N N1A 0.3078(2) 0.85153(14) 0.48086(8) 0.0550(4) Uani d . 1 . .
    H H11A 0.325(2) 0.8023(18) 0.4498(10) 0.058(5) Uiso d . 1 . .
    H H12A 0.268(2) 0.8266(18) 0.5252(11) 0.061(5) Uiso d . 1 . .
    N N2A 0.2464(2) 1.06351(15) 0.49387(7) 0.0478(4) Uani d . 1 . .
    H H21A 0.254(2) 1.1441(19) 0.4800(10) 0.063(6) Uiso d . 1 . .
    H H22A 0.193(2) 1.0430(17) 0.5356(10) 0.058(5) Uiso d . 1 . .
    C C1A 0.38252(19) 1.01425(14) 0.38368(7) 0.0358(3) Uani d . 1 . .
    C C2A 0.5160(2) 0.92500(17) 0.35919(8) 0.0490(4) Uani d . 1 . .
    H H23A 0.5592 0.8364 0.3889 0.059 Uiso calc R 1 . .
    C C3A 0.5890(2) 0.96110(19) 0.29228(9) 0.0571(5) Uani d . 1 . .
    H H3A 0.6822 0.8976 0.2750 0.069 Uiso calc R 1 . .
    C C4A 0.5286(2) 1.08720(19) 0.25051(8) 0.0550(5) Uani d . 1 . .
    H H41A 0.5811 1.1131 0.2042 0.066 Uiso calc R 1 . .
    C C5A 0.3948(2) 1.17638(17) 0.27401(8) 0.0493(4) Uani d . 1 . .
    H H5A 0.3524 1.2648 0.2441 0.059 Uiso calc R 1 . .
    C C6A 0.3197(2) 1.14088(15) 0.34044(7) 0.0411(3) Uani d . 1 . .
    H H6A 0.2240 1.2038 0.3567 0.049 Uiso calc R 1 . .
    C C7A 0.30793(19) 0.97547(15) 0.45592(7) 0.0378(3) Uani d . 1 . .
    O O1W 0.53676(17) 0.59539(14) -0.10037(7) 0.0554(3) Uani d . 1 . .
    H H11W 0.441(3) 0.614(2) -0.1163(13) 0.089 Uiso d . 1 . .
    H H12W 0.603(3) 0.545(2) -0.1244(12) 0.089 Uiso d . 1 . .
    O O2W -0.25372(16) 0.66371(12) 0.54656(6) 0.0512(3) Uani d . 1 . .
    H H21W -0.296(3) 0.649(2) 0.5068(12) 0.082 Uiso d . 1 . .
    H H22W -0.335(3) 0.651(2) 0.5809(12) 0.082 Uiso d . 1 . .
    O O3W -0.41457(19) 0.58780(16) 0.44572(9) 0.0732(4) Uani d . 1 . .
    H H31W -0.492(4) 0.568(2) 0.4515(8) 0.117 Uiso d . 1 . .
    H H32W -0.329(3) 0.549(3) 0.4128(15) 0.117 Uiso d . 1 . .
loop_
    _atom_site_aniso_label
    _atom_site_aniso_U_11
    _atom_site_aniso_U_22
    _atom_site_aniso_U_33
    _atom_site_aniso_U_12
    _atom_site_aniso_U_13
    _atom_site_aniso_U_23
    B1 0.0284(8) 0.0219(7) 0.0200(6) -0.0071(6) 0.0052(6) -0.0030(5)
    O1 0.0352(5) 0.0315(5) 0.0218(4) -0.0160(4) 0.0038(4) -0.0049(4)
    B2 0.0314(8) 0.0229(7) 0.0236(6) -0.0070(6) 0.0053(6) -0.0052(5)
    O2 0.0598(7) 0.0498(6) 0.0233(5) -0.0322(6) 0.0054(5) -0.0078(4)
    O3 0.0402(5) 0.0402(5) 0.0224(4) -0.0222(5) 0.0081(4) -0.0070(4)
    O4 0.0500(6) 0.0522(6) 0.0330(5) -0.0315(5) 0.0091(5) -0.0129(5)
    B3 0.0278(8) 0.0276(7) 0.0271(7) -0.0081(7) 0.0052(6) -0.0071(6)
    O5 0.0369(5) 0.0338(5) 0.0222(4) -0.0170(4) 0.0050(4) -0.0061(4)
    O6 0.0298(5) 0.0230(4) 0.0245(4) -0.0036(4) 0.0067(4) -0.0013(3)
    O7 0.0450(6) 0.0287(5) 0.0366(5) 0.0006(5) 0.0203(5) -0.0003(4)
    O8 0.0427(6) 0.0266(5) 0.0232(4) -0.0019(4) 0.0090(4) -0.0016(4)
    B4 0.0306(8) 0.0252(7) 0.0262(7) -0.0073(7) 0.0062(6) -0.0038(6)
    O9 0.0433(6) 0.0262(5) 0.0293(5) 0.0011(5) 0.0089(4) 0.0009(4)
    O10 0.0313(5) 0.0230(4) 0.0251(4) -0.0024(4) 0.0077(4) -0.0021(3)
    B5 0.0283(8) 0.0250(7) 0.0234(6) -0.0065(7) 0.0033(6) -0.0046(6)
    B1A 0.0308(8) 0.0224(7) 0.0213(6) -0.0086(6) 0.0070(6) -0.0041(5)
    O1A 0.0314(5) 0.0227(4) 0.0290(4) -0.0046(4) 0.0097(4) -0.0025(3)
    B2A 0.0287(8) 0.0234(7) 0.0225(6) -0.0061(7) 0.0020(6) -0.0030(5)
    O2A 0.0392(6) 0.0231(5) 0.0298(5) -0.0035(5) 0.0113(4) -0.0022(4)
    O3A 0.0403(6) 0.0254(5) 0.0273(4) -0.0006(4) 0.0132(4) 0.0008(4)
    O4A 0.0451(6) 0.0278(5) 0.0310(5) 0.0040(5) 0.0176(5) 0.0016(4)
    B3A 0.0313(8) 0.0247(7) 0.0243(6) -0.0062(7) 0.0064(6) -0.0041(6)
    O5A 0.0340(5) 0.0222(4) 0.0273(4) -0.0031(4) 0.0108(4) -0.0004(3)
    O6A 0.0428(6) 0.0401(5) 0.0258(4) -0.0227(5) 0.0096(4) -0.0107(4)
    O7A 0.0885(10) 0.1351(13) 0.0538(7) -0.0873(10) 0.0356(7) -0.0531(8)
    O8A 0.0456(6) 0.0691(7) 0.0348(5) -0.0343(6) 0.0169(5) -0.0235(5)
    B4A 0.0435(10) 0.0510(10) 0.0350(8) -0.0250(8) 0.0115(7) -0.0181(7)
    O9A 0.0629(7) 0.0669(7) 0.0265(5) -0.0346(6) 0.0105(5) -0.0115(5)
    O10A 0.0352(5) 0.0343(5) 0.0226(4) -0.0143(4) 0.0043(4) -0.0054(4)
    B5A 0.0396(9) 0.0303(8) 0.0263(7) -0.0122(7) 0.0066(6) -0.0066(6)
    N1 0.0556(8) 0.0442(7) 0.0269(6) -0.0247(7) 0.0057(6) -0.0083(5)
    N2 0.0525(8) 0.0360(7) 0.0302(6) -0.0198(6) 0.0052(6) -0.0062(5)
    C1 0.0297(7) 0.0317(7) 0.0289(6) -0.0092(6) 0.0054(5) -0.0079(5)
    C2 0.0374(8) 0.0330(7) 0.0385(7) -0.0088(6) 0.0037(6) -0.0065(6)
    C3 0.0453(9) 0.0326(8) 0.0653(11) -0.0120(7) 0.0026(8) -0.0141(7)
    C4 0.0461(10) 0.0553(10) 0.0698(11) -0.0189(8) 0.0000(8) -0.0323(9)
    C5 0.0511(10) 0.0648(11) 0.0447(9) -0.0196(9) -0.0080(7) -0.0175(8)
    C6 0.0459(9) 0.0409(8) 0.0370(7) -0.0136(7) -0.0034(6) -0.0062(6)
    C7 0.0295(7) 0.0286(7) 0.0286(6) -0.0062(6) 0.0039(5) -0.0055(5)
    N1A 0.0941(12) 0.0436(8) 0.0342(7) -0.0350(8) 0.0173(8) -0.0086(6)
    N2A 0.0679(10) 0.0420(8) 0.0358(7) -0.0226(7) 0.0164(7) -0.0096(6)
    C1A 0.0457(9) 0.0414(8) 0.0259(6) -0.0220(8) 0.0011(6) -0.0067(6)
    C2A 0.0588(11) 0.0464(9) 0.0380(8) -0.0137(9) 0.0055(8) -0.0050(7)
    C3A 0.0572(11) 0.0706(12) 0.0416(9) -0.0162(10) 0.0106(8) -0.0142(8)
    C4A 0.0590(11) 0.0799(13) 0.0296(7) -0.0331(11) 0.0037(7) -0.0037(8)
    C5A 0.0600(11) 0.0554(10) 0.0319(7) -0.0250(9) -0.0059(7) 0.0039(7)
    C6A 0.0472(9) 0.0451(8) 0.0332(7) -0.0181(7) -0.0022(6) -0.0058(6)
    C7A 0.0462(9) 0.0422(8) 0.0293(7) -0.0219(7) 0.0014(6) -0.0055(6)
    O1W 0.0458(7) 0.0704(9) 0.0604(8) -0.0210(7) -0.0036(6) -0.0271(6)
    O2W 0.0620(8) 0.0562(7) 0.0451(6) -0.0315(6) 0.0243(6) -0.0193(5)
    O3W 0.0637(10) 0.0796(10) 0.0819(10) -0.0187(8) 0.0071(8) -0.0325(8)
_geom_special_details
;
All e.s.d.'s (except the e.s.d. in the dihedral angle between two l.s. planes)
are estimated using the full covariance matrix. The cell e.s.d.'s are taken
into account individually in the estimation of e.s.d.'s in distances, angles
and torsion angles; correlations between e.s.d.'s in cell parameters are only
used when they are defined by crystal symmetry. An approximate (isotropic)
treatment of cell e.s.d.'s is used for estimating e.s.d.'s involving l.s.
planes.
;
loop_
    _geom_bond_atom_site_label_1
    _geom_bond_atom_site_label_2
    _geom_bond_site_symmetry_2
    _geom_bond_distance
    _geom_bond_publ_flag
    B1 O1 . 1.4555(15) ?
    B1 O6 . 1.4674(17) ?
    B1 O10 . 1.4771(15) ?
    B1 O5 . 1.4788(16) ?
    O1 B2 . 1.3553(15) ?
    B2 O2 . 1.3494(16) ?
    B2 O3 . 1.3955(16) ?
    O2 H2 . 0.83(2) ?
    O3 B3 . 1.3929(16) ?
    O4 B3 . 1.3608(17) ?
    O4 H4 . 0.87(2) ?
    B3 O5 . 1.3484(16) ?
    O6 B4 . 1.3593(16) ?
    O7 B4 . 1.3472(19) ?
    O7 H7 . 0.89(2) ?
    O8 B5 . 1.3798(18) ?
    O8 B4 . 1.3900(17) ?
    O9 B5 . 1.3592(17) ?
    O9 H9 . 0.87(2) ?
    O10 B5 . 1.3588(15) ?
    B1A O10A . 1.4572(15) ?
    B1A O5A . 1.4664(18) ?
    B1A O6A . 1.4785(16) ?
    B1A O1A . 1.4788(16) ?
    O1A B2A . 1.3544(16) ?
    B2A O2A . 1.3613(16) ?
    B2A O3A . 1.3721(18) ?
    O2A H2A . 0.87(2) ?
    O3A B3A . 1.3778(17) ?
    O4A B3A . 1.3514(19) ?
    O4A H4A . 0.89(2) ?
    B3A O5A . 1.3601(16) ?
    O6A B4A . 1.3533(18) ?
    O7A B4A . 1.3559(19) ?
    O7A H7A . 0.92(2) ?
    O8A B4A . 1.3737(18) ?
    O8A B5A . 1.3781(18) ?
    O9A B5A . 1.3604(18) ?
    O9A H9A . 0.87(2) ?
    O10A B5A . 1.3592(17) ?
    N1 C7 . 1.3110(17) ?
    N1 H11 . 0.870(18) ?
    N1 H12 . 0.872(18) ?
    N2 C7 . 1.3188(16) ?
    N2 H21 . 0.893(17) ?
    N2 H22 . 0.858(17) ?
    C1 C6 . 1.3874(19) ?
    C1 C2 . 1.3962(18) ?
    C1 C7 . 1.4729(18) ?
    C2 C3 . 1.382(2) ?
    C2 H2B . 0.9700 ?
    C3 C4 . 1.372(2) ?
    C3 H3 . 0.9700 ?
    C4 C5 . 1.382(2) ?
    C4 H4B . 0.9700 ?
    C5 C6 . 1.383(2) ?
    C5 H5 . 0.9700 ?
    C6 H6 . 0.9700 ?
    N1A C7A . 1.3057(19) ?
    N1A H11A . 0.869(19) ?
    N1A H12A . 0.892(19) ?
    N2A C7A . 1.302(2) ?
    N2A H21A . 0.86(2) ?
    N2A H22A . 0.891(19) ?
    C1A C2A . 1.377(2) ?
    C1A C6A . 1.394(2) ?
    C1A C7A . 1.4839(18) ?
    C2A C3A . 1.389(2) ?
    C2A H23A . 0.9700 ?
    C3A C4A . 1.376(3) ?
    C3A H3A . 0.9700 ?
    C4A C5A . 1.370(3) ?
    C4A H41A . 0.9700 ?
    C5A C6A . 1.388(2) ?
    C5A H5A . 0.9700 ?
    C6A H6A . 0.9700 ?
    O1W H11W . 0.82(2) ?
    O1W H12W . 0.85(2) ?
    O2W H21W . 0.93(2) ?
    O2W H22W . 0.91(2) ?
    O3W H31W . 0.72(3) ?
    O3W H32W . 0.98(3) ?
loop_
    _geom_angle_atom_site_label_1
    _geom_angle_atom_site_label_2
    _geom_angle_atom_site_label_3
    _geom_angle_site_symmetry_1
    _geom_angle_site_symmetry_3
    _geom_angle
    _geom_angle_publ_flag
    O1 B1 O6 . . 109.01(10) ?
    O1 B1 O10 . . 109.67(10) ?
    O6 B1 O10 . . 110.02(9) ?
    O1 B1 O5 . . 110.83(9) ?
    O6 B1 O5 . . 107.59(10) ?
    O10 B1 O5 . . 109.70(10) ?
    B2 O1 B1 . . 124.25(10) ?
    O2 B2 O1 . . 118.37(12) ?
    O2 B2 O3 . . 120.85(11) ?
    O1 B2 O3 . . 120.77(11) ?
    B2 O2 H2 . . 113.3(13) ?
    B3 O3 B2 . . 118.95(10) ?
    B3 O4 H4 . . 113.7(13) ?
    O5 B3 O4 . . 122.84(12) ?
    O5 B3 O3 . . 120.79(11) ?
    O4 B3 O3 . . 116.37(11) ?
    B3 O5 B1 . . 124.05(10) ?
    B4 O6 B1 . . 123.03(10) ?
    B4 O7 H7 . . 111.2(13) ?
    B5 O8 B4 . . 119.26(10) ?
    O7 B4 O6 . . 122.12(12) ?
    O7 B4 O8 . . 117.66(11) ?
    O6 B4 O8 . . 120.22(13) ?
    B5 O9 H9 . . 111.6(13) ?
    B5 O10 B1 . . 122.74(11) ?
    O10 B5 O9 . . 123.50(13) ?
    O10 B5 O8 . . 120.89(11) ?
    O9 B5 O8 . . 115.61(11) ?
    O10A B1A O5A . . 109.86(11) ?
    O10A B1A O6A . . 111.11(9) ?
    O5A B1A O6A . . 106.98(10) ?
    O10A B1A O1A . . 108.47(10) ?
    O5A B1A O1A . . 110.50(9) ?
    O6A B1A O1A . . 109.93(11) ?
    B2A O1A B1A . . 122.37(10) ?
    O1A B2A O2A . . 122.20(13) ?
    O1A B2A O3A . . 121.68(11) ?
    O2A B2A O3A . . 116.12(11) ?
    B2A O2A H2A . . 112.4(12) ?
    B2A O3A B3A . . 119.19(10) ?
    B3A O4A H4A . . 115.1(14) ?
    O4A B3A O5A . . 121.78(12) ?
    O4A B3A O3A . . 117.46(11) ?
    O5A B3A O3A . . 120.76(13) ?
    B3A O5A B1A . . 122.46(10) ?
    B4A O6A B1A . . 121.68(10) ?
    B4A O7A H7A . . 113.7(14) ?
    B4A O8A B5A . . 118.13(11) ?
    O6A B4A O7A . . 123.06(13) ?
    O6A B4A O8A . . 121.13(13) ?
    O7A B4A O8A . . 115.80(13) ?
    B5A O9A H9A . . 112.3(13) ?
    B5A O10A B1A . . 121.15(11) ?
    O10A B5A O9A . . 119.12(13) ?
    O10A B5A O8A . . 121.56(12) ?
    O9A B5A O8A . . 119.33(12) ?
    C7 N1 H11 . . 119.8(11) ?
    C7 N1 H12 . . 122.4(11) ?
    H11 N1 H12 . . 117.7(16) ?
    C7 N2 H21 . . 119.9(11) ?
    C7 N2 H22 . . 121.9(11) ?
    H21 N2 H22 . . 117.4(15) ?
    C6 C1 C2 . . 119.52(13) ?
    C6 C1 C7 . . 120.52(12) ?
    C2 C1 C7 . . 119.97(12) ?
    C3 C2 C1 . . 119.80(14) ?
    C3 C2 H2B . . 120.1 ?
    C1 C2 H2B . . 120.1 ?
    C4 C3 C2 . . 120.24(14) ?
    C4 C3 H3 . . 119.9 ?
    C2 C3 H3 . . 119.9 ?
    C3 C4 C5 . . 120.45(14) ?
    C3 C4 H4B . . 119.8 ?
    C5 C4 H4B . . 119.8 ?
    C4 C5 C6 . . 119.90(15) ?
    C4 C5 H5 . . 120.0 ?
    C6 C5 H5 . . 120.0 ?
    C5 C6 C1 . . 120.09(14) ?
    C5 C6 H6 . . 120.0 ?
    C1 C6 H6 . . 120.0 ?
    N1 C7 N2 . . 119.55(13) ?
    N1 C7 C1 . . 120.16(12) ?
    N2 C7 C1 . . 120.28(12) ?
    C7A N1A H11A . . 116.7(12) ?
    C7A N1A H12A . . 119.3(12) ?
    H11A N1A H12A . . 122.5(17) ?
    C7A N2A H21A . . 122.3(13) ?
    C7A N2A H22A . . 121.0(11) ?
    H21A N2A H22A . . 116.7(17) ?
    C2A C1A C6A . . 119.51(13) ?
    C2A C1A C7A . . 119.90(13) ?
    C6A C1A C7A . . 120.59(14) ?
    C1A C2A C3A . . 120.39(16) ?
    C1A C2A H23A . . 119.8 ?
    C3A C2A H23A . . 119.8 ?
    C4A C3A C2A . . 119.79(18) ?
    C4A C3A H3A . . 120.1 ?
    C2A C3A H3A . . 120.1 ?
    C5A C4A C3A . . 120.32(15) ?
    C5A C4A H41A . . 119.8 ?
    C3A C4A H41A . . 119.8 ?
    C4A C5A C6A . . 120.38(15) ?
    C4A C5A H5A . . 119.8 ?
    C6A C5A H5A . . 119.8 ?
    C5A C6A C1A . . 119.59(16) ?
    C5A C6A H6A . . 120.2 ?
    C1A C6A H6A . . 120.2 ?
    N2A C7A N1A . . 120.97(14) ?
    N2A C7A C1A . . 120.29(13) ?
    N1A C7A C1A . . 118.74(14) ?
    H11W O1W H12W . . 107(2) ?
    H21W O2W H22W . . 102.8(18) ?
    H31W O3W H32W . . 118(3) ?
loop_
    _geom_torsion_atom_site_label_1
    _geom_torsion_atom_site_label_2
    _geom_torsion_atom_site_label_3
    _geom_torsion_atom_site_label_4
    _geom_torsion_site_symmetry_1
    _geom_torsion_site_symmetry_2
    _geom_torsion_site_symmetry_3
    _geom_torsion_site_symmetry_4
    _geom_torsion
    _geom_torsion_publ_flag
    O6 B1 O1 B2 . . . . -124.83(12) ?
    O10 B1 O1 B2 . . . . 114.67(13) ?
    O5 B1 O1 B2 . . . . -6.59(17) ?
    B1 O1 B2 O2 . . . . -177.28(12) ?
    B1 O1 B2 O3 . . . . 4.01(19) ?
    O2 B2 O3 B3 . . . . -177.04(12) ?
    O1 B2 O3 B3 . . . . 1.64(19) ?
    B2 O3 B3 O5 . . . . -3.89(19) ?
    B2 O3 B3 O4 . . . . 176.05(12) ?
    O4 B3 O5 B1 . . . . -179.28(12) ?
    O3 B3 O5 B1 . . . . 0.7(2) ?
    O1 B1 O5 B3 . . . . 4.27(17) ?
    O6 B1 O5 B3 . . . . 123.36(12) ?
    O10 B1 O5 B3 . . . . -116.98(13) ?
    O1 B1 O6 B4 . . . . -141.66(11) ?
    O10 B1 O6 B4 . . . . -21.37(16) ?
    O5 B1 O6 B4 . . . . 98.08(13) ?
    B1 O6 B4 O7 . . . . -169.70(12) ?
    B1 O6 B4 O8 . . . . 10.48(19) ?
    B5 O8 B4 O7 . . . . -173.33(12) ?
    B5 O8 B4 O6 . . . . 6.49(19) ?
    O1 B1 O10 B5 . . . . 137.70(12) ?
    O6 B1 O10 B5 . . . . 17.80(16) ?
    O5 B1 O10 B5 . . . . -100.36(13) ?
    B1 O10 B5 O9 . . . . 176.52(12) ?
    B1 O10 B5 O8 . . . . -3.40(19) ?
    B4 O8 B5 O10 . . . . -9.94(19) ?
    B4 O8 B5 O9 . . . . 170.13(12) ?
    O10A B1A O1A B2A . . . . 133.89(12) ?
    O5A B1A O1A B2A . . . . 13.41(16) ?
    O6A B1A O1A B2A . . . . -104.44(13) ?
    B1A O1A B2A O2A . . . . 179.00(11) ?
    B1A O1A B2A O3A . . . . -0.22(19) ?
    O1A B2A O3A B3A . . . . -8.04(19) ?
    O2A B2A O3A B3A . . . . 172.69(11) ?
    B2A O3A B3A O4A . . . . -179.36(12) ?
    B2A O3A B3A O5A . . . . 1.16(19) ?
    O4A B3A O5A B1A . . . . -165.33(12) ?
    O3A B3A O5A B1A . . . . 14.13(19) ?
    O10A B1A O5A B3A . . . . -139.94(12) ?
    O6A B1A O5A B3A . . . . 99.35(13) ?
    O1A B1A O5A B3A . . . . -20.30(16) ?
    O10A B1A O6A B4A . . . . 17.60(18) ?
    O5A B1A O6A B4A . . . . 137.51(13) ?
    O1A B1A O6A B4A . . . . -102.48(14) ?
    B1A O6A B4A O7A . . . . -177.91(16) ?
    B1A O6A B4A O8A . . . . 1.3(2) ?
    B5A O8A B4A O6A . . . . -17.0(2) ?
    B5A O8A B4A O7A . . . . 162.24(15) ?
    O5A B1A O10A B5A . . . . -140.66(12) ?
    O6A B1A O10A B5A . . . . -22.48(17) ?
    O1A B1A O10A B5A . . . . 98.46(13) ?
    B1A O10A B5A O9A . . . . -170.58(12) ?
    B1A O10A B5A O8A . . . . 8.9(2) ?
    B4A O8A B5A O10A . . . . 12.0(2) ?
    B4A O8A B5A O9A . . . . -168.55(14) ?
    C6 C1 C2 C3 . . . . -0.5(2) ?
    C7 C1 C2 C3 . . . . 179.67(13) ?
    C1 C2 C3 C4 . . . . 0.0(2) ?
    C2 C3 C4 C5 . . . . 0.7(3) ?
    C3 C4 C5 C6 . . . . -0.9(3) ?
    C4 C5 C6 C1 . . . . 0.3(2) ?
    C2 C1 C6 C5 . . . . 0.4(2) ?
    C7 C1 C6 C5 . . . . -179.81(14) ?
    C6 C1 C7 N1 . . . . -151.51(14) ?
    C2 C1 C7 N1 . . . . 28.3(2) ?
    C6 C1 C7 N2 . . . . 28.5(2) ?
    C2 C1 C7 N2 . . . . -151.66(13) ?
    C6A C1A C2A C3A . . . . 0.8(2) ?
    C7A C1A C2A C3A . . . . -178.70(15) ?
    C1A C2A C3A C4A . . . . 0.6(3) ?
    C2A C3A C4A C5A . . . . -1.3(3) ?
    C3A C4A C5A C6A . . . . 0.5(3) ?
    C4A C5A C6A C1A . . . . 0.8(2) ?
    C2A C1A C6A C5A . . . . -1.5(2) ?
    C7A C1A C6A C5A . . . . 177.97(13) ?
    C2A C1A C7A N2A . . . . 147.16(16) ?
    C6A C1A C7A N2A . . . . -32.3(2) ?
    C2A C1A C7A N1A . . . . -31.8(2) ?
    C6A C1A C7A N1A . . . . 148.75(15) ?
loop_
    _geom_hbond_atom_site_label_D
    _geom_hbond_atom_site_label_H
    _geom_hbond_atom_site_label_A
    _geom_hbond_site_symmetry_A
    _geom_hbond_distance_DH
    _geom_hbond_distance_HA
    _geom_hbond_distance_DA
    _geom_hbond_angle_DHA
    O2 H2 O3 2_567 0.83(2) 2.04(2) 2.8562(13) 167.4(18)
    O4 H4 O6A 2_566 0.87(2) 2.00(2) 2.8361(13) 161.3(18)
    O7 H7 O5A 2_666 0.89(2) 1.80(2) 2.6877(13) 177(2)
    O9 H9 O1A 2_576 0.87(2) 1.91(2) 2.7784(14) 174.6(19)
    O2A H2A O10 2_576 0.87(2) 1.84(2) 2.7050(14) 174.5(17)
    O4A H4A O6 2_666 0.89(2) 1.79(2) 2.6735(13) 178(2)
    O7A H7A O5 2_566 0.92(2) 1.93(2) 2.8085(15) 160(2)
    O9A H9A O2W . 0.87(2) 2.18(2) 2.9474(16) 147.4(18)
    N1 H11 O1W . 0.870(18) 2.059(18) 2.8756(18) 156.0(16)
    N1 H12 O2A 2_675 0.872(18) 1.996(18) 2.8484(15) 165.7(15)
    N2 H21 O1W . 0.893(17) 2.330(17) 3.0892(18) 142.8(14)
    N2 H22 O4A . 0.858(17) 2.025(18) 2.8772(16) 172.0(15)
    N1A H11A O10A . 0.869(19) 2.238(19) 3.0084(18) 147.7(16)
    N1A H12A O8 . 0.892(19) 2.12(2) 2.9646(17) 157.4(16)
    N2A H21A O2W 2_576 0.86(2) 2.01(2) 2.8703(18) 175.0(18)
    N2A H22A O9 . 0.891(19) 2.181(19) 3.0717(16) 178.4(16)
    O1W H11W O1 1_554 0.82(2) 2.10(2) 2.9180(15) 173(2)
    O1W H12W O4 1_654 0.85(2) 2.22(2) 3.0033(18) 153(2)
    O2W H21W O3W . 0.93(2) 1.92(2) 2.8199(19) 163(2)
    O2W H22W O7 1_455 0.91(2) 1.90(2) 2.8016(14) 169.3(19)
    O3W H31W O3W 2_466 0.72(3) 2.488(10) 3.003(3) 130.5(17)
    O3W H32W O7A . 0.98(3) 2.05(3) 2.983(2) 159(2)
