# Supplementary material for: Benzamidinium tetra­hydro­penta­borate sesquihydrate
Source: Acta Crystallogr Sect E Struct Rep Online. 2008 Jun 19;64(Pt 7):o1282–3. doi: 10.1107/S1600536808017522 (PMC2961702; doi:10.1107/S1600536808017522)
Supplement: Supplementary file 2 [file e-64-o1282-Isup2.hkl]

#
# h,k,l, Fc-squared, Fo-squared, sigma(Fo-squared) and status flag
#
data_I
_shelx_title 'Benzamidinium tetrahydropentaborate trihydrate'
_shelx_refln_list_code          4
_shelx_F_calc_maximum      198.39
_exptl_crystal_F_000       768.00
_reflns_d_resolution_high  0.7108
 
loop_
 _symmetry_equiv_pos_as_xyz
 'x, y, z'
 '-x, -y, -z'
 
_cell_length_a     8.2231
_cell_length_b    10.7814
_cell_length_c    19.1997
_cell_angle_alpha  75.948
_cell_angle_beta   85.446
_cell_angle_gamma  73.698
 
_shelx_F_squared_multiplier     1.000
 
loop_
 _refln_index_h
 _refln_index_k
 _refln_index_l
 _refln_F_squared_calc
 _refln_F_squared_meas
 _refln_F_squared_sigma
 _refln_observed_status
   1   0   0      738.04      716.04      3.36 o
   2   0   0      838.37      873.33      3.65 o
   3   0   0      133.25      140.82      2.43 o
   4   0   0      612.14      630.88      4.11 o
   5   0   0       28.16       27.17      2.67 o
   6   0   0       69.77       73.36      3.42 o
   7   0   0        4.67        6.65      3.45 o
   8   0   0        1.55        4.57      3.67 o
   9   0   0        2.34        6.58     19.00 o
  10   0   0       17.68        0.97     18.82 o
  11   0   0        7.11       30.54     41.53 o
 -10   1   0        0.14       18.55     22.60 o
  -9   1   0        7.95        6.12     33.50 o
  -8   1   0       97.09       93.15     17.96 o
  -7   1   0       36.67       32.52      3.15 o
  -6   1   0       21.24       17.13      2.99 o
  -5   1   0       44.83       47.26      3.02 o
  -4   1   0       45.33       58.71      2.19 o
  -3   1   0       88.59       95.28      1.80 o
  -2   1   0    29963.48    28502.22    126.50 o
  -1   1   0     9192.57     8952.48     26.31 o
   1   1   0      255.86      312.71      1.79 o
   2   1   0       78.26       69.59      1.90 o
   3   1   0      196.14      207.53      2.82 o
   4   1   0      144.53      122.42      2.87 o
   5   1   0      648.07      644.92      5.16 o
   6   1   0       12.78       21.05      3.39 o
   7   1   0       53.62       53.31      3.93 o
   8   1   0      100.73       88.28      4.33 o
   9   1   0       33.92       30.04     14.62 o
  10   1   0        2.06       -2.86     18.18 o
  11   1   0        1.36        8.69     19.88 o
 -10   2   0       11.15        0.46     39.73 o
  -9   2   0      167.77      192.52     34.22 o
  -8   2   0        3.27       12.12     22.90 o
  -7   2   0      144.01      184.36     28.02 o
  -6   2   0       73.79       71.88      3.16 o
  -5   2   0      540.89      553.97      3.97 o
  -4   2   0      516.88      551.96      3.48 o
  -3   2   0      414.84      396.66      3.40 o
  -2   2   0     6576.39     6270.82     24.37 o
  -1   2   0     5300.26     5228.79     23.90 o
   0   2   0      950.79      899.59      4.02 o
   1   2   0      270.16      291.16      1.98 o
   2   2   0      303.27      351.53      3.26 o
   3   2   0      400.48      366.98      3.50 o
   4   2   0        1.07        3.57      2.64 o
   5   2   0     1028.05     1013.12      5.84 o
   6   2   0      119.34      127.53      4.02 o
   7   2   0      355.69      330.31      5.27 o
   8   2   0       88.77       91.44      4.54 o
   9   2   0        1.43        5.66      4.75 o
  10   2   0        0.62       -2.50     27.24 o
  11   2   0       13.66       11.30     18.55 o
  -9   3   0        5.38       37.05     32.83 o
  -8   3   0        0.25        7.18     24.99 o
  -7   3   0       53.16       74.13     29.61 o
  -6   3   0       38.23       42.78      2.91 o
  -5   3   0     1006.29      981.88      5.66 o
  -4   3   0      501.45      530.70      3.56 o
  -3   3   0      155.83      172.33      2.22 o
  -2   3   0       22.81       28.10      1.35 o
  -1   3   0       11.44       12.88      1.69 o
   0   3   0     6194.21     6046.27     17.11 o
   1   3   0        2.43       -1.50      2.35 o
   2   3   0     1118.12     1025.04      5.15 o
   3   3   0      299.82      290.93      3.76 o
   4   3   0      710.30      757.01      5.36 o
   5   3   0      385.35      371.18      4.59 o
   6   3   0      453.27      443.14      5.16 o
   7   3   0      130.13      125.37      4.40 o
   8   3   0      248.50      250.62      5.90 o
   9   3   0       42.82       31.01      5.16 o
  10   3   0       31.96       21.28     22.08 o
  11   3   0       21.43       31.56     19.86 o
  -9   4   0        0.16       25.75     37.39 o
  -8   4   0        1.86        8.75     28.01 o
  -7   4   0       33.35       35.81     16.01 o
  -6   4   0      173.17      161.81     13.31 o
  -5   4   0       95.51       97.10      2.62 o
  -4   4   0      295.00      276.09      3.01 o
  -3   4   0       82.66       84.21      2.02 o
  -2   4   0      159.45      173.05      2.40 o
  -1   4   0        6.28        1.52      1.92 o
   0   4   0    10645.50    10609.69     53.78 o
   1   4   0      647.89      596.13      4.05 o
   2   4   0      487.21      505.79      4.43 o
   3   4   0      336.63      342.47      4.09 o
   4   4   0      175.41      190.31      4.04 o
   5   4   0      428.80      404.34      4.81 o
   6   4   0      222.47      229.43      4.57 o
   7   4   0      458.88      472.38      6.30 o
   8   4   0      169.21      165.09      5.73 o
   9   4   0      163.40      161.26      6.14 o
  10   4   0       63.24       50.50      5.63 o
  11   4   0       16.34       24.26     21.83 o
  -9   5   0        0.71        5.79     39.90 o
  -8   5   0       37.56       26.11     33.67 o
  -7   5   0        1.07       14.43     18.42 o
  -6   5   0       18.52       14.19     13.88 o
  -5   5   0     1380.62     1293.69     29.52 o
  -4   5   0       10.31        9.66      2.35 o
  -3   5   0     2546.35     2510.89      8.52 o
  -2   5   0     1725.46     1665.37      5.72 o
  -1   5   0      824.01      815.87      4.26 o
   0   5   0     2523.73     2654.33      8.97 o
   1   5   0     2471.61     2457.63     13.38 o
   2   5   0      116.70      103.57      3.55 o
   3   5   0       52.19       54.37      2.86 o
   4   5   0       74.15       75.33      4.05 o
   5   5   0       59.59       60.43      4.26 o
   6   5   0        5.08       10.38      4.18 o
   7   5   0        5.71        9.14      4.66 o
   8   5   0       17.21       13.94      5.25 o
   9   5   0       59.74       53.08      5.84 o
  10   5   0        0.37        7.04      5.80 o
  11   5   0        0.04        9.81     23.44 o
  -8   6   0        4.94       32.92     36.56 o
  -7   6   0        3.13       22.92     19.05 o
  -6   6   0        0.13        5.92     13.40 o
  -5   6   0        9.55       19.07     15.91 o
  -4   6   0     2905.65     2895.75     13.29 o
  -3   6   0      121.25      122.66      2.92 o
  -2   6   0      460.55      473.03      4.09 o
  -1   6   0      271.07      247.85      3.42 o
   0   6   0     2722.40     2781.95      8.86 o
   1   6   0      194.40      201.37      4.01 o
   2   6   0      749.59      769.84      5.64 o
   3   6   0      679.78      716.89      5.83 o
   4   6   0        1.86        5.97      3.87 o
   5   6   0        0.04        4.01      3.51 o
   6   6   0      140.39      145.32      5.12 o
   7   6   0      187.68      181.72      5.37 o
   8   6   0        1.55        5.49      4.46 o
   9   6   0       22.03       22.06      5.65 o
  10   6   0       22.97       18.66      6.83 o
  11   6   0       51.23       56.88      6.76 o
  -8   7   0        4.18       26.24     41.68 o
  -7   7   0       33.31       42.00     20.96 o
  -6   7   0       14.69       23.56     15.14 o
  -5   7   0       34.59       32.24     21.41 o
  -4   7   0        1.82        3.66     15.75 o
  -3   7   0       20.69       22.80      3.07 o
  -2   7   0       14.68        7.37      3.13 o
  -1   7   0       10.50       11.58      2.79 o
   0   7   0       93.09       97.56      3.27 o
   1   7   0       38.79       41.72      3.59 o
   2   7   0      172.91      173.12      4.22 o
   3   7   0      112.13      113.92      4.37 o
   4   7   0        0.04        7.70      4.15 o
   5   7   0       54.81       50.76      4.69 o
   6   7   0        2.83        6.15      4.79 o
   7   7   0      312.67      298.56      6.48 o
   8   7   0       42.26       32.35      5.65 o
   9   7   0       53.86       57.82      6.31 o
  10   7   0        4.30        8.58      7.08 o
  11   7   0       48.17       49.20      7.72 o
  -7   8   0        0.33       -7.96     24.58 o
  -6   8   0       13.63       14.07     15.77 o
  -5   8   0      142.88      135.36     21.31 o
  -4   8   0       96.26       82.94     19.86 o
  -3   8   0       16.95       13.44      6.30 o
  -2   8   0       84.49       71.61      3.56 o
  -1   8   0        2.46        3.48      3.44 o
   0   8   0       45.71       42.25      3.50 o
   1   8   0        0.72        4.06      3.76 o
   2   8   0      124.96      129.39      4.46 o
   3   8   0      163.02      162.26      4.82 o
   4   8   0      312.80      306.74      5.47 o
   5   8   0      580.99      588.93      7.55 o
   6   8   0       80.30       83.77      4.87 o
   7   8   0      361.38      347.49      6.75 o
   8   8   0       44.81       38.17      6.05 o
   9   8   0        0.88       11.31      6.47 o
  10   8   0       53.43       61.70      7.25 o
  11   8   0        4.66       10.89      7.75 o
  -6   9   0        1.64        1.17     22.97 o
  -5   9   0      202.69      200.77     23.33 o
  -4   9   0       30.91       26.81     19.36 o
  -3   9   0        0.17        5.21     18.41 o
  -2   9   0       18.48       19.49      3.54 o
  -1   9   0       69.78       64.40      3.92 o
   0   9   0        0.06        2.27      3.82 o
   1   9   0       50.41       43.82      4.17 o
   2   9   0      242.11      243.11      5.48 o
   3   9   0      293.70      300.29      6.21 o
   4   9   0       90.60       95.48      5.45 o
   5   9   0      485.20      469.41      7.31 o
   6   9   0      344.06      331.78      7.18 o
   7   9   0        8.45       11.41      5.44 o
   8   9   0       29.69       27.70      6.04 o
   9   9   0        2.15       12.08      6.78 o
  10   9   0       14.36       29.34      7.58 o
  -6  10   0       27.10       40.62     25.08 o
  -5  10   0       28.20       35.90     23.48 o
  -4  10   0      197.38      196.11     24.28 o
  -3  10   0        1.89       13.38     19.68 o
  -2  10   0       40.48       61.53     23.22 o
  -1  10   0        3.08       10.60      3.97 o
   0  10   0       19.46       17.35      4.18 o
   1  10   0       75.62       69.25      4.71 o
   2  10   0      174.05      185.17      5.52 o
   3  10   0        0.47        4.04      4.65 o
   4  10   0      111.22      104.94      5.71 o
   5  10   0       45.56       39.72      5.99 o
   6  10   0       14.37       15.76      6.19 o
   7  10   0        0.94        6.26      6.67 o
   8  10   0        0.46        6.20      6.39 o
   9  10   0       21.42       18.30      6.98 o
  10  10   0       35.74       40.45      7.28 o
  -5  11   0       44.07       68.12     25.28 o
  -4  11   0        3.14       -6.60     33.09 o
  -3  11   0      113.82       88.09     33.68 o
  -2  11   0       10.85        5.48     30.31 o
  -1  11   0        1.16        9.60      8.04 o
   0  11   0        0.15        1.11      4.58 o
   1  11   0       17.19       17.15      4.71 o
   2  11   0      134.23      116.61      5.46 o
   3  11   0        7.86       10.01      5.47 o
   4  11   0       10.54       11.53      5.43 o
   5  11   0      128.34      115.23      6.39 o
   6  11   0      130.11      127.02      6.65 o
   7  11   0       70.61       68.53      7.15 o
   8  11   0        0.10        8.09      6.83 o
   9  11   0        3.76        8.90      7.08 o
  -2  12   0       17.93       14.51     27.16 o
   0  12   0        3.78       10.46      4.87 o
   1  12   0       22.88       17.17      5.09 o
   2  12   0       15.05       14.98      5.13 o
   3  12   0        0.10        6.62      5.45 o
   4  12   0       84.75       86.25      6.87 o
   5  12   0       75.71       67.06      6.50 o
   6  12   0        0.47       12.84      6.38 o
   7  12   0      181.96      165.33      8.29 o
   8  12   0        6.91       15.01      7.14 o
  -2  13   0        0.18       37.07     35.34 o
  -1  13   0       10.61       10.65     35.36 o
   1  13   0       19.11       21.06      5.52 o
   2  13   0        0.35        5.07      6.13 o
   3  13   0        2.34        8.35      6.47 o
   4  13   0       86.13       88.28      7.06 o
   5  13   0        6.30       11.04      7.59 o
   6  13   0       27.43       38.85      7.31 o
   7  13   0      120.85      141.15      8.40 o
   2  14   0       19.77       25.85      6.60 o
   3  14   0       16.28       16.31      6.65 o
   4  14   0        3.79        7.65      6.82 o
   5  14   0        7.42       16.75      6.74 o
   6  14   0       75.84       80.84      8.65 o
  -6 -14   1       13.98       25.55      8.36 o
  -5 -14   1       97.03      110.32      7.45 o
  -4 -14   1       40.57       49.56      7.42 o
  -3 -14   1      132.99      128.51      7.76 o
  -2 -14   1        7.00       10.89      6.97 o
   0 -14   1      157.01      158.14     41.92 o
  -7 -13   1        1.88        7.38      7.80 o
  -6 -13   1        1.65       11.79      8.39 o
  -5 -13   1        8.64       17.96      7.28 o
  -4 -13   1       94.34       90.19      6.61 o
  -3 -13   1       14.81       18.28      6.04 o
  -2 -13   1       84.02       78.47      6.17 o
  -1 -13   1       36.34       43.03      6.15 o
   1 -13   1       10.70       31.38     30.30 o
   2 -13   1       31.53       22.95     31.71 o
  -8 -12   1       12.00       26.27      7.79 o
  -7 -12   1      131.59      134.64      7.37 o
  -6 -12   1       25.22       26.50      7.16 o
  -5 -12   1       61.00       67.91      6.74 o
  -4 -12   1       23.44       26.87      6.40 o
  -3 -12   1       80.97       92.67      6.31 o
  -2 -12   1      303.88      300.42      7.05 o
  -1 -12   1        0.19        9.90      5.39 o
   0 -12   1       73.04       82.66      5.57 o
   1 -12   1        5.04       22.21     30.12 o
   2 -12   1       11.85        5.11     33.86 o
   3 -12   1        1.26       -3.93     28.82 o
  -9 -11   1       75.29       75.64      8.39 o
  -8 -11   1       94.31      103.04      7.81 o
  -7 -11   1       28.54       33.56      6.48 o
  -6 -11   1       67.37       56.93      6.91 o
  -5 -11   1      345.64      335.42      7.67 o
  -4 -11   1       31.12       30.83      5.90 o
  -3 -11   1      334.11      332.20      7.27 o
  -2 -11   1        4.63        5.97      4.94 o
  -1 -11   1        0.08        3.26      4.95 o
   0 -11   1      216.98      199.08      5.53 o
   1 -11   1       13.85        6.46      4.81 o
   2 -11   1        3.75       -0.91     24.13 o
   3 -11   1       15.80       12.08     30.03 o
   4 -11   1        0.18        5.24     32.77 o
 -10 -10   1       37.09       39.60      8.27 o
  -9 -10   1       71.18       78.90      7.31 o
  -8 -10   1        1.94        2.98      6.86 o
  -7 -10   1        0.64        8.19      6.13 o
  -6 -10   1       61.35       57.07      6.10 o
  -5 -10   1       20.37       20.11      5.81 o
  -4 -10   1     1235.11     1200.91      9.92 o
  -3 -10   1      273.07      278.04      6.12 o
  -2 -10   1      481.02      483.36      6.57 o
  -1 -10   1      387.79      368.50      6.12 o
   0 -10   1      292.08      271.79      5.49 o
   1 -10   1      198.31      198.20      5.01 o
   2 -10   1        1.16       24.98     25.69 o
   3 -10   1       10.96       20.73     26.22 o
   4 -10   1       44.14       65.71     21.60 o
   5 -10   1        2.53       14.41     22.68 o
 -10  -9   1       87.72      109.24      7.97 o
  -9  -9   1       14.22       15.94      6.85 o
  -8  -9   1       32.78       31.62      5.49 o
  -7  -9   1       16.07       16.64      6.03 o
  -6  -9   1      189.19      178.90      6.05 o
  -5  -9   1      253.42      241.20      6.03 o
  -4  -9   1      645.41      659.30      7.41 o
  -3  -9   1       89.59       90.05      5.11 o
  -2  -9   1      125.06      120.66      4.74 o
  -1  -9   1       87.35       85.21      4.77 o
   0  -9   1       56.25       52.81      4.30 o
   1  -9   1        1.26        0.45      3.77 o
   2  -9   1       32.06       25.26      3.83 o
   3  -9   1        1.24       -1.45     16.92 o
   4  -9   1       26.10       23.47     19.94 o
   5  -9   1        7.03        8.44     20.00 o
   6  -9   1       29.11       39.32     18.85 o
 -10  -8   1       46.77       49.35      6.94 o
  -9  -8   1        0.20        5.63      5.94 o
  -8  -8   1       27.70       28.96      5.90 o
  -7  -8   1       41.89       41.33      5.64 o
  -6  -8   1       87.10       78.41      5.38 o
  -5  -8   1      788.29      786.97      8.11 o
  -4  -8   1      147.70      159.64      5.18 o
  -3  -8   1        1.04        4.70      4.59 o
  -2  -8   1       10.01       14.46      4.18 o
  -1  -8   1       18.33       12.41      3.92 o
   0  -8   1       14.13       11.82      3.20 o
   1  -8   1        4.37        3.75      3.62 o
   2  -8   1        4.93       10.43      3.49 o
   3  -8   1      340.73      339.41      4.91 o
   4  -8   1       18.77        5.28     17.51 o
   5  -8   1        6.38       23.87     20.79 o
   6  -8   1       54.92       51.77     17.03 o
   7  -8   1       14.38        3.52     23.61 o
 -11  -7   1       24.54       24.86      7.51 o
 -10  -7   1       51.62       53.07      6.89 o
  -9  -7   1       36.19       33.80      5.78 o
  -8  -7   1      109.59       94.92      5.37 o
  -7  -7   1        3.62        9.27      4.91 o
  -6  -7   1     1401.61     1395.18     13.38 o
  -5  -7   1        9.92       14.57      4.79 o
  -4  -7   1      135.78      144.64      4.46 o
  -3  -7   1      114.97      118.91      3.98 o
  -2  -7   1      111.15      117.46      4.26 o
  -1  -7   1      805.34      835.43      6.35 o
   0  -7   1        5.77        6.53      3.05 o
   1  -7   1      213.73      214.65      4.24 o
   2  -7   1      183.85      154.69      3.75 o
   3  -7   1      102.47       93.87      3.46 o
   4  -7   1      432.91      423.44     23.67 o
   5  -7   1       22.27       21.94     17.46 o
   6  -7   1       12.92       10.55     15.56 o
   7  -7   1        1.37        7.58     26.32 o
   8  -7   1        0.11        2.05     43.02 o
 -11  -6   1       31.71       37.04      6.57 o
 -10  -6   1        9.07       12.38      6.62 o
  -9  -6   1       17.18       18.05      5.64 o
  -8  -6   1       87.72       93.96      5.77 o
  -7  -6   1        1.51        5.98      4.44 o
  -6  -6   1      642.81      629.69      6.77 o
  -5  -6   1      251.00      250.77      5.45 o
  -4  -6   1       45.10       43.87      4.22 o
  -3  -6   1      341.16      378.65      5.07 o
  -2  -6   1     1011.64     1059.78      7.52 o
  -1  -6   1       38.68       53.28      3.53 o
   0  -6   1       91.87       97.87      3.24 o
   1  -6   1      830.65      813.43      5.24 o
   2  -6   1      278.76      278.77      3.80 o
   3  -6   1      513.89      537.51      4.66 o
   4  -6   1        1.49        2.56      2.82 o
   5  -6   1        7.59        5.83     16.72 o
   6  -6   1        3.48        6.05     15.38 o
   7  -6   1       43.02       43.35     19.76 o
   8  -6   1       26.14       34.44     23.80 o
 -11  -5   1       11.72        3.02     24.84 o
 -10  -5   1      179.80      182.29      6.83 o
  -9  -5   1      138.44      140.53      5.90 o
  -8  -5   1       52.80       55.97      4.94 o
  -7  -5   1      642.44      599.01      6.92 o
  -6  -5   1      253.09      247.60      5.10 o
  -5  -5   1     1868.76     1826.02      9.16 o
  -4  -5   1      564.01      535.79      5.05 o
  -3  -5   1      114.86      126.58      3.75 o
  -2  -5   1      192.86      236.66      3.79 o
  -1  -5   1      139.42      173.12      3.57 o
   0  -5   1      402.91      436.68      3.78 o
   1  -5   1      126.29      123.43      2.52 o
   2  -5   1      172.40      172.81      3.06 o
   3  -5   1       17.99       14.84      2.60 o
   4  -5   1      129.26      124.55      3.32 o
   5  -5   1      389.54      371.63      5.91 o
   6  -5   1      134.32      144.33     17.46 o
   7  -5   1       31.56       42.98     18.45 o
   8  -5   1        0.60       12.08     35.90 o
   9  -5   1        1.75       55.90     40.85 o
 -11  -4   1        6.36       23.64     24.31 o
 -10  -4   1        4.42        9.25      5.48 o
  -9  -4   1        3.23        6.74      5.26 o
  -8  -4   1       85.08       76.51      4.89 o
  -7  -4   1     1150.68     1143.14      8.73 o
  -6  -4   1      655.46      645.99      6.45 o
  -5  -4   1      334.33      310.23      5.00 o
  -4  -4   1      842.19      858.72      5.93 o
  -3  -4   1     1899.70     2017.11     10.83 o
  -2  -4   1     1246.77     1174.80      6.45 o
  -1  -4   1     1494.54     1411.77      6.67 o
   0  -4   1      328.51      385.14      3.41 o
   1  -4   1       48.29       57.94      2.09 o
   2  -4   1      129.24      137.87      2.45 o
   3  -4   1      241.15      231.52      3.00 o
   4  -4   1       89.39       84.36      2.76 o
   5  -4   1      132.82      135.92      3.07 o
   6  -4   1      820.74      748.77     21.32 o
   7  -4   1       49.72       58.02     18.13 o
   8  -4   1       14.50        4.75     33.78 o
   9  -4   1       32.19       45.77     37.33 o
 -11  -3   1        1.23       16.30     21.56 o
 -10  -3   1        5.91        2.91     20.40 o
  -9  -3   1       75.73       65.48      5.01 o
  -8  -3   1      221.64      214.84      5.89 o
  -7  -3   1       58.20       58.05      4.55 o
  -6  -3   1      853.79      853.06      6.92 o
  -5  -3   1       84.31       91.49      3.81 o
  -4  -3   1        0.84        2.64      3.14 o
  -3  -3   1     2485.19     2347.22      9.19 o
  -2  -3   1     1520.35     1507.05      6.84 o
  -1  -3   1       13.34       18.18      2.47 o
   0  -3   1     1991.33     1961.98      8.63 o
   1  -3   1     3826.64     3597.11     11.11 o
   2  -3   1      193.49      184.58      2.26 o
   3  -3   1       13.24       11.85      2.04 o
   4  -3   1       41.28       40.06      2.41 o
   5  -3   1       94.52       87.16      3.03 o
   6  -3   1       25.33       32.37      2.97 o
   7  -3   1      751.87      817.14     23.95 o
   8  -3   1       38.32       21.09     32.77 o
   9  -3   1       14.64       24.52     30.48 o
  10  -3   1        2.68        0.80     33.83 o
 -11  -2   1       29.31       35.92     24.86 o
 -10  -2   1       32.80       37.08     20.42 o
  -9  -2   1        5.34        3.74      4.60 o
  -8  -2   1       92.80      102.69      4.84 o
  -7  -2   1        0.05        0.02      4.02 o
  -6  -2   1      502.70      485.67      5.21 o
  -5  -2   1       68.63       78.53      3.38 o
  -4  -2   1      285.51      270.32      3.62 o
  -3  -2   1      291.21      325.49      3.43 o
  -2  -2   1        0.00        5.19      2.48 o
  -1  -2   1      247.16      234.38      2.46 o
   0  -2   1      235.41      281.89      1.83 o
   1  -2   1     7098.21     6872.96     35.12 o
   2  -2   1        5.01       10.19      1.83 o
   3  -2   1       75.87       77.68      2.21 o
   4  -2   1      136.96      109.84      2.60 o
   5  -2   1        5.09        5.11      2.59 o
   6  -2   1      835.93      833.89      5.47 o
   7  -2   1       21.14       24.72      4.14 o
   8  -2   1       80.88       66.40     32.52 o
   9  -2   1        0.09        0.63     35.34 o
  10  -2   1       11.71       34.04     40.26 o
 -11  -1   1        0.08       11.25     24.84 o
 -10  -1   1       10.52       11.92     17.63 o
  -9  -1   1       15.25       14.84     18.98 o
  -8  -1   1      150.27      150.20      4.80 o
  -7  -1   1       51.20       44.20      3.71 o
  -6  -1   1       62.08       77.82      3.66 o
  -5  -1   1     1361.50     1404.17      6.45 o
  -4  -1   1        5.49        9.58      2.38 o
  -3  -1   1      375.34      373.06      3.06 o
  -2  -1   1     1102.45     1136.39      5.71 o
  -1  -1   1        2.24        1.44      0.83 o
   1  -1   1      495.45      469.36      2.28 o
   2  -1   1     1119.14     1157.88      5.03 o
   3  -1   1      290.32      284.15      2.82 o
   4  -1   1      592.22      619.31      4.08 o
   5  -1   1       30.56       30.42      2.89 o
   6  -1   1        4.92       11.45      3.17 o
   7  -1   1       69.10       67.93      3.46 o
   8  -1   1       64.37       53.98     19.65 o
   9  -1   1       21.76       21.67     29.15 o
  10  -1   1        5.63        9.95     33.76 o
 -11   0   1        8.91       24.50     29.16 o
 -10   0   1        0.54        8.28     18.78 o
  -9   0   1        2.02        8.04     15.73 o
  -8   0   1       36.58       40.00      7.59 o
  -7   0   1       37.10       38.00      3.42 o
  -6   0   1     1179.97     1168.72      6.26 o
  -5   0   1      115.06      126.93      3.00 o
  -4   0   1      786.59      772.82      4.25 o
  -3   0   1     2160.32     1993.91      7.36 o
  -2   0   1     2206.44     2180.08      8.13 o
  -1   0   1      273.80      289.37      1.20 o
   1   0   1        5.06        6.04      0.65 o
   2   0   1      606.63      611.18      3.33 o
   3   0   1        4.77        5.90      2.15 o
   4   0   1      175.63      149.27      2.72 o
   5   0   1     1499.63     1476.73      8.75 o
   6   0   1       83.64       75.00      3.45 o
   7   0   1      348.56      345.67      4.89 o
   8   0   1       15.21       18.39      4.05 o
   9   0   1        3.92        6.14     18.57 o
  10   0   1       11.05        9.19     17.73 o
  11   0   1        4.30       -2.75     39.68 o
 -10   1   1        0.42        3.25     33.60 o
  -8   1   1       12.05       10.83     18.17 o
  -7   1   1        0.24        2.37      3.16 o
  -6   1   1      143.42      140.01      3.21 o
  -5   1   1        0.29        2.48      2.34 o
  -4   1   1        7.62        8.83      1.83 o
  -3   1   1     1034.56     1143.22      5.02 o
  -2   1   1     4020.44     4080.55     11.10 o
  -1   1   1     4866.33     4391.57     47.60 o
   2   1   1      280.80      248.57      2.50 o
   3   1   1      236.38      221.95      3.13 o
   4   1   1      797.24      787.51      5.17 o
   5   1   1     1550.01     1656.18      8.42 o
   6   1   1      115.55      133.72      3.97 o
   7   1   1      251.04      251.13      4.92 o
   8   1   1        8.74        6.45      4.00 o
   9   1   1       21.68       11.49     15.83 o
  10   1   1        6.89       19.76     18.67 o
  11   1   1        0.13        7.34     24.78 o
 -10   2   1       10.41       31.45     26.76 o
  -9   2   1        4.07      -13.02     31.28 o
  -8   2   1      465.95      490.41     40.13 o
  -7   2   1       73.69       62.57     26.99 o
  -6   2   1       57.78       54.74      2.71 o
  -5   2   1      210.04      215.10      2.85 o
  -4   2   1     1325.32     1372.08      4.45 o
  -3   2   1     2065.24     2267.33      9.07 o
  -2   2   1      613.25      675.14      2.66 o
  -1   2   1     4713.18     4703.08     14.68 o
   0   2   1       13.47       11.10      0.97 o
   1   2   1      481.86      429.89      3.18 o
   2   2   1     6734.16     6565.43     22.70 o
   3   2   1       98.95      103.01      3.03 o
   4   2   1      780.71      847.21      5.48 o
   5   2   1       75.88       83.61      3.26 o
   6   2   1     1003.19      981.85      6.98 o
   7   2   1       15.52       14.73      3.99 o
   8   2   1      103.76       96.35      4.73 o
   9   2   1        8.02        8.77      4.55 o
  10   2   1        0.00        9.84     17.93 o
  11   2   1        5.27        4.61     18.08 o
 -10   3   1       64.39       62.56     36.23 o
  -9   3   1       40.82       56.96     36.95 o
  -8   3   1        0.07       -3.49     31.02 o
  -7   3   1        6.32       15.31     23.43 o
  -6   3   1      150.76      147.71     11.94 o
  -5   3   1      180.89      185.65      2.74 o
  -4   3   1      674.59      639.67      3.22 o
  -3   3   1     1122.56     1167.08      4.40 o
  -2   3   1       63.89       72.12      1.11 o
  -1   3   1     6800.25     6708.97     21.04 o
   0   3   1     2396.23     2346.37      6.12 o
   1   3   1     1935.17     1883.18      7.54 o
   2   3   1     1947.32     1927.07     11.28 o
   3   3   1      499.04      576.54      4.44 o
   4   3   1     1780.47     1852.93      8.11 o
   5   3   1      242.44      256.19      4.08 o
   6   3   1       34.12       34.48      3.88 o
   7   3   1     1062.07     1005.29      7.94 o
   8   3   1      187.89      180.73      5.19 o
   9   3   1        0.01        3.30      4.86 o
  10   3   1       26.17       32.73      6.34 o
  11   3   1        0.33        2.65     20.68 o
  -9   4   1        0.29        7.26     38.10 o
  -8   4   1        0.42       11.39     29.05 o
  -7   4   1        1.77        4.04     16.51 o
  -6   4   1      122.98      138.11     12.51 o
  -5   4   1      158.71      167.40      2.36 o
  -4   4   1      208.95      213.13      2.66 o
  -3   4   1     4263.68     4238.49     13.80 o
  -2   4   1     1448.39     1491.63      4.32 o
  -1   4   1      210.09      209.73      2.40 o
   0   4   1     1619.75     1639.53      8.47 o
   1   4   1        4.05        2.57      2.53 o
   2   4   1      795.20      892.04      5.29 o
   3   4   1       99.23      120.41      3.63 o
   4   4   1     2030.85     2030.71     10.43 o
   5   4   1        0.13        3.80      3.29 o
   6   4   1      285.60      270.90      5.09 o
   7   4   1      263.50      261.82      5.27 o
   8   4   1      119.72      118.17      5.46 o
   9   4   1       45.84       42.20      5.53 o
  10   4   1        5.06        6.95      5.81 o
  11   4   1       88.18       62.61     19.09 o
  -9   5   1      123.04      175.21     43.50 o
  -8   5   1        0.35       10.13     27.40 o
  -7   5   1       36.90       43.55     16.16 o
  -6   5   1        4.25        7.18     11.97 o
  -5   5   1     1243.38     1213.90     40.67 o
  -4   5   1       38.25       42.97      2.03 o
  -3   5   1      375.81      374.98      3.13 o
  -2   5   1     1654.30     1595.52      5.16 o
  -1   5   1     1166.43     1194.45      4.75 o
   0   5   1      259.99      338.39      3.39 o
   1   5   1      607.95      628.99      4.65 o
   2   5   1      333.82      336.61      4.26 o
   3   5   1      443.98      452.48      5.01 o
   4   5   1       17.99       28.37      3.24 o
   5   5   1       12.36       16.25      4.16 o
   6   5   1      252.17      261.07      5.46 o
   7   5   1        1.77        3.59      4.25 o
   8   5   1       21.77       23.20      4.92 o
   9   5   1       20.96       22.27      5.99 o
  10   5   1       70.80       68.44      6.24 o
  11   5   1        1.88       11.51      7.29 o
  -8   6   1        0.10       14.11     35.21 o
  -7   6   1       63.32       74.55     19.97 o
  -6   6   1        1.82       -2.00     12.90 o
  -5   6   1        1.69       28.61     15.48 o
  -4   6   1      114.30      128.65     30.21 o
  -3   6   1      209.38      207.03      3.07 o
  -2   6   1       23.71       31.33      2.65 o
  -1   6   1      333.45      353.21      3.47 o
   0   6   1     2233.07     2146.76      9.23 o
   1   6   1     1372.73     1336.45      6.67 o
   2   6   1     4585.23     4624.14     28.30 o
   3   6   1      288.96      267.08      4.61 o
   4   6   1        2.31       10.12      4.25 o
   5   6   1      931.34      945.08      8.04 o
   6   6   1      140.02      154.47      5.65 o
   7   6   1       56.52       60.62      5.35 o
   8   6   1        7.44        6.18      5.48 o
   9   6   1       20.33       24.28      5.59 o
  10   6   1        0.08        5.71      6.46 o
  11   6   1       23.17       28.77      6.55 o
  -8   7   1       15.68       28.81     42.47 o
  -7   7   1       14.64        0.89     19.84 o
  -6   7   1        9.63       12.03     13.82 o
  -5   7   1       37.50       26.08     16.71 o
  -4   7   1       43.29       48.60     16.29 o
  -3   7   1       54.82       57.34      2.78 o
  -2   7   1        0.87        0.63      2.79 o
  -1   7   1       60.33       64.47      3.00 o
   0   7   1        2.76        5.72      2.90 o
   1   7   1     1582.20     1549.23      7.73 o
   2   7   1       18.72       27.22      3.54 o
   3   7   1       54.91       60.73      4.47 o
   4   7   1      239.46      238.85      5.23 o
   5   7   1      276.03      301.85      5.33 o
   6   7   1      125.34      126.57      5.03 o
   7   7   1       27.24       20.22      4.67 o
   8   7   1      151.05      144.36      5.77 o
   9   7   1       14.19       15.51      5.59 o
  10   7   1       57.59       61.37      7.31 o
  11   7   1        5.43       16.94      7.04 o
  -7   8   1        8.52       13.12     39.71 o
  -6   8   1       18.29       20.05     24.97 o
  -5   8   1        0.01        5.81     18.37 o
  -4   8   1        0.01       -7.59     16.38 o
  -3   8   1      164.68      153.12     18.84 o
  -2   8   1       48.27       41.89      3.23 o
  -1   8   1       60.85       61.22      3.32 o
   0   8   1       77.12       87.46      3.84 o
   1   8   1        5.67        5.27      3.64 o
   2   8   1     1049.26      997.52      7.53 o
   3   8   1      181.39      194.02      4.98 o
   4   8   1      893.84      890.91      8.35 o
   5   8   1       12.45       10.51      4.46 o
   6   8   1      111.13      103.20      5.21 o
   7   8   1       22.65       17.70      5.27 o
   8   8   1       31.82       26.74      5.33 o
   9   8   1       30.66       35.53      6.42 o
  10   8   1      109.31      118.97      7.51 o
  11   8   1       38.84       49.79      7.93 o
  -6   9   1        0.19       -3.05     23.23 o
  -5   9   1       25.11       29.38     20.66 o
  -4   9   1       91.63       59.03     18.87 o
  -3   9   1       47.36       47.77     17.51 o
  -2   9   1       40.26       37.24      3.40 o
  -1   9   1      135.28      123.59      3.99 o
   0   9   1       32.43       37.46      3.91 o
   1   9   1        1.75        3.20      4.14 o
   2   9   1       87.06       84.35      4.87 o
   3   9   1       49.92       41.69      4.27 o
   4   9   1      116.82      121.46      5.85 o
   5   9   1      608.78      569.43      7.59 o
   6   9   1       33.18       32.70      5.43 o
   7   9   1       13.43       15.44      5.86 o
   8   9   1        4.13        7.69      6.52 o
   9   9   1       14.44       12.29      5.74 o
  10   9   1       59.80       68.73      7.19 o
  -6  10   1       25.98       44.51     23.57 o
  -5  10   1       28.29       33.83     23.29 o
  -4  10   1       38.28       37.52     30.29 o
  -3  10   1        2.77       13.54     17.56 o
  -2  10   1       54.22       73.84     27.89 o
  -1  10   1        0.02        3.51      3.77 o
   0  10   1       78.23       71.90      4.32 o
   1  10   1       41.78       37.76      4.45 o
   2  10   1       14.30       17.48      4.35 o
   3  10   1      531.20      496.43      6.83 o
   4  10   1       54.43       52.93      5.09 o
   5  10   1      336.87      333.88      7.22 o
   6  10   1       43.43       54.33      5.65 o
   7  10   1       59.81       58.54      6.43 o
   8  10   1       36.88       46.03      6.95 o
   9  10   1       55.52       70.06      7.57 o
  10  10   1        0.13        9.71      7.95 o
  -5  11   1       28.78       53.26     24.19 o
  -4  11   1       35.74       42.17     23.71 o
  -3  11   1      120.09       83.20     28.25 o
  -2  11   1      105.93       96.05     27.55 o
   0  11   1        7.72        6.09      4.39 o
   1  11   1      102.36       91.61      5.04 o
   2  11   1        1.31        1.74      4.99 o
   3  11   1       10.18       14.54      5.01 o
   4  11   1       55.32       48.31      5.43 o
   5  11   1       24.13       22.81      5.56 o
   6  11   1      172.29      171.11      6.31 o
   7  11   1       14.42       13.99      6.21 o
   8  11   1        7.32       15.19      7.04 o
   9  11   1       14.04       15.38      7.31 o
  -4  12   1       42.79       39.79     35.57 o
  -3  12   1        0.20        9.16     33.07 o
  -2  12   1       68.71       77.97     34.73 o
   0  12   1        0.13        2.08      5.36 o
   1  12   1        6.98        5.86      4.85 o
   2  12   1        5.22        5.09      5.73 o
   3  12   1        0.01        8.17      6.57 o
   4  12   1        0.20        7.54      5.94 o
   5  12   1        1.52        5.71      6.44 o
   6  12   1       86.10       88.69      7.47 o
   7  12   1        2.06        8.89      7.14 o
   8  12   1        9.58       14.43      7.01 o
   9  12   1        0.06        6.97      8.51 o
  -2  13   1        3.74       13.91     34.13 o
   1  13   1       22.51       28.63      5.85 o
   2  13   1       91.09       94.14      6.48 o
   3  13   1        2.59        6.15      6.27 o
   4  13   1        2.99        5.68      6.80 o
   5  13   1       18.89       17.80      6.93 o
   6  13   1       13.54       16.33      6.73 o
   7  13   1       20.05       27.49      7.37 o
   8  13   1       36.52       46.75      8.30 o
   2  14   1        3.89       11.76      6.28 o
   3  14   1        7.37       15.72      6.38 o
   4  14   1        4.04        9.85      6.35 o
   5  14   1        3.78       15.23      7.75 o
   6  14   1       13.26       15.18      7.99 o
  -5 -14   2        0.00        4.18      8.49 o
  -4 -14   2       54.18       64.59      7.74 o
  -3 -14   2        4.04       10.84      7.35 o
  -2 -14   2        2.25        9.96      6.82 o
  -7 -13   2        6.43       19.17      8.51 o
  -6 -13   2       27.36       36.93      7.51 o
  -5 -13   2       24.21       30.11      7.66 o
  -4 -13   2       41.97       55.64      6.91 o
  -3 -13   2        0.07        5.94      6.75 o
  -2 -13   2        5.05        7.33      6.13 o
  -1 -13   2        6.64       14.58      6.12 o
   0 -13   2        0.15       13.84     29.00 o
   1 -13   2        3.83       13.75     34.98 o
  -8 -12   2       16.43       26.13      8.30 o
  -7 -12   2        1.63        8.69      7.76 o
  -6 -12   2       68.58       60.84      7.13 o
  -5 -12   2       44.94       48.91      6.97 o
  -4 -12   2        6.66        4.96      5.81 o
  -3 -12   2        0.01        6.41      5.92 o
  -2 -12   2       93.07       96.62      5.73 o
  -1 -12   2       39.48       37.40      5.57 o
   0 -12   2        1.58        8.03      5.49 o
   1 -12   2       21.79       30.51     26.97 o
   2 -12   2       22.04       30.71     28.00 o
  -9 -11   2      128.55      143.23      8.81 o
  -8 -11   2       27.79       33.44      7.00 o
  -7 -11   2       86.39       86.89      7.60 o
  -6 -11   2      240.45      245.22      7.66 o
  -5 -11   2        3.20        2.70      5.57 o
  -4 -11   2       11.13       19.23      6.01 o
  -3 -11   2       10.70       14.31      5.23 o
  -2 -11   2       16.30       17.21      5.20 o
  -1 -11   2      175.49      167.49      5.67 o
   0 -11   2       35.48       28.91      5.01 o
   1 -11   2       35.00       32.01      5.07 o
   2 -11   2      100.96       95.49     33.25 o
   3 -11   2        1.86       13.87     29.25 o
   4 -11   2        9.17       29.60     31.49 o
 -10 -10   2       17.38       28.14      7.48 o
  -9 -10   2      142.25      145.60      7.84 o
  -8 -10   2      170.80      163.45      8.15 o
  -7 -10   2       83.31       72.48      5.94 o
  -6 -10   2       35.03       30.39      5.47 o
  -5 -10   2      238.09      251.51      6.13 o
  -4 -10   2       26.08       26.61      4.98 o
  -3 -10   2      194.18      169.95      5.91 o
  -2 -10   2      181.56      169.92      5.41 o
  -1 -10   2       28.76       33.57      4.70 o
   0 -10   2        6.19        6.76      4.46 o
   1 -10   2       70.33       75.70      5.01 o
   2 -10   2       17.60       14.02      5.92 o
   3 -10   2       49.14       71.15     31.07 o
   4 -10   2      228.85      264.62     26.59 o
   5 -10   2        0.15       18.71     22.58 o
 -10  -9   2       79.25       84.48      7.48 o
  -9  -9   2       38.60       39.34      6.51 o
  -8  -9   2        0.23        3.21      5.57 o
  -7  -9   2       79.94       80.76      6.25 o
  -6  -9   2       75.09       70.10      5.80 o
  -5  -9   2        1.64        7.46      5.14 o
  -4  -9   2        4.15        4.35      4.23 o
  -3  -9   2      366.51      359.69      5.88 o
  -2  -9   2       38.55       40.64      4.06 o
  -1  -9   2      146.16      151.35      5.19 o
   0  -9   2      167.05      154.90      4.82 o
   1  -9   2       12.94        7.94      4.06 o
   2  -9   2        1.65        4.63      4.37 o
   3  -9   2       28.90       27.31     18.10 o
   4  -9   2        5.85        7.07     18.99 o
   5  -9   2      112.21      118.66     22.43 o
   6  -9   2        0.73       -0.98     19.30 o
 -10  -8   2       60.34       59.60      6.91 o
  -9  -8   2       41.08       41.68      6.05 o
  -8  -8   2        0.90        4.08      5.48 o
  -7  -8   2      377.69      395.97      6.78 o
  -6  -8   2       26.21       28.12      4.83 o
  -5  -8   2        2.32        2.57      4.51 o
  -4  -8   2       16.83       22.65      4.42 o
  -3  -8   2     1203.62     1157.95     10.86 o
  -2  -8   2       45.79       41.56      4.07 o
  -1  -8   2      242.56      223.64      4.57 o
   0  -8   2        0.63        3.85      3.68 o
   1  -8   2        1.55        2.14      3.93 o
   2  -8   2      228.33      201.99      4.80 o
   3  -8   2        0.00        4.11      3.56 o
   4  -8   2        0.41        6.60     16.44 o
   5  -8   2       15.84       37.94     21.46 o
   6  -8   2       96.17       78.09     17.12 o
   7  -8   2       15.35       25.36     25.03 o
 -11  -7   2       35.89       31.23      7.25 o
 -10  -7   2       53.89       50.19      6.88 o
  -9  -7   2       56.33       60.09      5.81 o
  -8  -7   2        4.52        7.36      5.49 o
  -7  -7   2       40.47       37.68      4.58 o
  -6  -7   2        0.08        3.08      4.69 o
  -5  -7   2       99.17       98.22      5.15 o
  -4  -7   2      201.72      214.81      4.72 o
  -3  -7   2      163.82      153.98      4.52 o
  -2  -7   2        0.57        4.17      4.13 o
  -1  -7   2      280.43      296.48      4.64 o
   0  -7   2       53.82       51.97      2.68 o
   1  -7   2        5.08        6.27      3.39 o
   2  -7   2       13.82       16.00      3.50 o
   3  -7   2      246.86      237.22      4.28 o
   4  -7   2       52.75       51.15      5.86 o
   5  -7   2       31.26       42.08     20.42 o
   6  -7   2       29.99       33.62     14.69 o
   7  -7   2        2.86       11.85     23.87 o
   8  -7   2        7.39        2.17     24.03 o
 -11  -6   2       26.92       27.91      7.55 o
 -10  -6   2       23.32       26.82      6.22 o
  -9  -6   2       28.96       32.81      5.57 o
  -8  -6   2       49.65       44.00      5.17 o
  -7  -6   2       17.39       11.77      4.63 o
  -6  -6   2       97.19       94.84      4.37 o
  -5  -6   2     1578.84     1571.72      9.85 o
  -4  -6   2      229.55      231.08      4.39 o
  -3  -6   2      558.71      570.28      5.41 o
  -2  -6   2      401.36      401.80      5.11 o
  -1  -6   2       70.03       70.63      3.48 o
   0  -6   2        2.72        4.77      3.07 o
   1  -6   2      305.40      296.75      4.10 o
   2  -6   2      290.12      292.66      4.18 o
   3  -6   2        9.23       10.58      3.19 o
   4  -6   2       50.82       45.06      3.20 o
   5  -6   2       24.90        6.85     16.00 o
   6  -6   2       32.50       12.37     14.78 o
   7  -6   2       67.86       58.40     21.43 o
   8  -6   2       45.20       35.02     24.61 o
 -11  -5   2       40.99       32.23     26.55 o
 -10  -5   2       55.04       54.12      6.32 o
  -9  -5   2      135.92      133.40      5.87 o
  -8  -5   2       10.35       10.22      4.80 o
  -7  -5   2      682.59      658.35      7.34 o
  -6  -5   2     1545.98     1512.77     12.62 o
  -5  -5   2       36.18       30.47      4.22 o
  -4  -5   2       14.59       19.03      3.45 o
  -3  -5   2      303.66      330.27      4.48 o
  -2  -5   2        0.49        3.93      3.39 o
  -1  -5   2      531.91      570.58      5.04 o
   0  -5   2      181.28      187.71      3.38 o
   1  -5   2     5755.86     5825.08     13.60 o
   2  -5   2       33.31       35.56      2.90 o
   3  -5   2        2.12        3.91      2.85 o
   4  -5   2        6.45       11.09      3.18 o
   5  -5   2       58.21       59.37      3.18 o
   6  -5   2       27.12       33.90     13.63 o
   7  -5   2        8.02       22.34     14.70 o
   8  -5   2        8.64       -3.44     34.88 o
   9  -5   2        0.00      -10.71     42.32 o
 -11  -4   2       26.85       27.92     39.34 o
 -10  -4   2       30.32       36.35      5.73 o
  -9  -4   2       72.46       72.16      5.28 o
  -8  -4   2       62.21       58.02      4.77 o
  -7  -4   2      139.47      141.89      4.66 o
  -6  -4   2       13.60       19.05      4.33 o
  -5  -4   2      167.00      159.18      4.37 o
  -4  -4   2      368.92      390.90      4.63 o
  -3  -4   2      129.18      129.96      3.66 o
  -2  -4   2      568.93      582.44      4.72 o
  -1  -4   2      566.93      642.43      5.74 o
   0  -4   2     1717.55     2065.32      9.40 o
   1  -4   2     2530.28     2701.15      8.24 o
   2  -4   2     4515.45     4408.93     12.66 o
   3  -4   2      766.55      705.36      4.85 o
   4  -4   2      322.55      340.07      3.87 o
   5  -4   2       15.23       15.44      3.08 o
   6  -4   2      435.38      454.55     17.47 o
   7  -4   2       99.61       88.39     14.31 o
   8  -4   2        8.46       30.38     29.20 o
   9  -4   2       13.24       31.48     31.51 o
 -11  -3   2        9.65       21.03     31.25 o
 -10  -3   2        2.41        8.55     21.58 o
  -9  -3   2      168.33      165.36      5.74 o
  -8  -3   2      136.41      137.89      4.87 o
  -7  -3   2      248.88      247.84      5.11 o
  -6  -3   2      409.66      411.49      5.24 o
  -5  -3   2      130.90      130.70      3.80 o
  -4  -3   2       16.64       18.48      2.73 o
  -3  -3   2       14.79       20.08      2.72 o
  -2  -3   2      948.70      952.03      4.87 o
  -1  -3   2        0.21        1.33      2.33 o
   0  -3   2     5169.13     4981.31     15.80 o
   1  -3   2     9230.42     9129.58     27.62 o
   2  -3   2      272.23      235.51      2.53 o
   3  -3   2       36.70       32.39      2.40 o
   4  -3   2       54.94       41.26      2.62 o
   5  -3   2        2.53        5.54      2.96 o
   6  -3   2       71.12       76.03      3.40 o
   7  -3   2        1.21        7.69     14.56 o
   8  -3   2       15.60        8.92     25.59 o
   9  -3   2        2.74       -0.48     37.10 o
  10  -3   2        0.33        4.07     32.45 o
 -11  -2   2       30.10       33.37     35.34 o
 -10  -2   2        0.01       12.35     19.15 o
  -9  -2   2       46.91       38.73      5.82 o
  -8  -2   2      174.00      188.05      5.06 o
  -7  -2   2      705.91      688.11      8.01 o
  -6  -2   2      598.78      602.39      5.79 o
  -5  -2   2        1.32        3.22      2.84 o
  -4  -2   2        3.61        6.19      2.95 o
  -3  -2   2       95.60      115.92      2.73 o
  -2  -2   2      342.70      297.16      3.31 o
  -1  -2   2      684.58      604.40      3.70 o
   0  -2   2     5790.36     5500.37     16.83 o
   1  -2   2    13925.50    12909.45     45.99 o
   2  -2   2       16.58       17.56      1.81 o
   3  -2   2      375.79      407.41      3.32 o
   4  -2   2      198.10      211.15      3.41 o
   5  -2   2      255.34      244.55      3.71 o
   6  -2   2      446.19      462.72      4.75 o
   7  -2   2       76.50       73.92      3.80 o
   8  -2   2       15.09       14.13     29.28 o
   9  -2   2        0.54       31.60     32.45 o
  10  -2   2        0.24       17.53     37.82 o
 -11  -1   2        0.11       -0.39     32.46 o
 -10  -1   2        0.06       16.21     24.21 o
  -9  -1   2      148.25      141.94     21.19 o
  -8  -1   2      469.30      489.66      5.58 o
  -7  -1   2      229.40      215.97      4.55 o
  -6  -1   2       61.10       57.76      3.57 o
  -5  -1   2       83.84       95.54      3.10 o
  -4  -1   2      113.01      115.14      2.62 o
  -3  -1   2        0.01       -0.26      2.25 o
  -2  -1   2       66.38       71.82      2.22 o
  -1  -1   2     1187.05     1192.32      5.06 o
   0  -1   2     1984.35     1921.38      7.23 o
   1  -1   2    14936.44    14001.56     50.43 o
   2  -1   2     2224.67     1997.72      6.85 o
   3  -1   2     1244.53     1301.04      5.41 o
   4  -1   2      631.60      651.27      4.22 o
   5  -1   2       63.65       78.00      3.12 o
   6  -1   2      161.11      175.18      3.84 o
   7  -1   2       53.11       59.52      3.88 o
   8  -1   2       10.97        7.92     17.74 o
   9  -1   2       43.97       29.31     33.24 o
  10  -1   2        6.00       -3.07     38.91 o
 -11   0   2        0.07       13.34     28.27 o
 -10   0   2       33.48       52.46     24.36 o
  -9   0   2      192.35      188.53     21.92 o
  -8   0   2      152.33      152.41     18.51 o
  -7   0   2      246.05      232.00      4.25 o
  -6   0   2      303.51      295.46      4.00 o
  -5   0   2       13.13       14.19      2.70 o
  -4   0   2     3697.42     3650.64      8.42 o
  -3   0   2     3471.14     3283.53     10.02 o
  -2   0   2     7169.34     6970.06     21.10 o
  -1   0   2      941.35     1012.65      3.58 o
   1   0   2      413.66      399.13      1.74 o
   2   0   2     2299.69     2262.74      8.80 o
   3   0   2       68.83       75.50      2.40 o
   4   0   2       82.38       97.14      2.67 o
   5   0   2      685.50      746.38      5.13 o
   6   0   2      102.79      122.60      3.97 o
   7   0   2       29.52       32.21      3.95 o
   8   0   2        0.03        3.38      4.18 o
   9   0   2       62.71       78.35     19.90 o
  10   0   2        8.29        4.49     23.64 o
  11   0   2       16.25       33.95     24.07 o
 -10   1   2       52.03       38.08     26.10 o
  -9   1   2       25.11       36.41     22.59 o
  -8   1   2       25.14       31.94     23.00 o
  -7   1   2       11.83        9.41      3.22 o
  -6   1   2      129.90      122.97      2.96 o
  -5   1   2      139.52      142.37      2.62 o
  -4   1   2     1169.95     1202.33      4.48 o
  -3   1   2     1088.34     1322.23      3.99 o
  -2   1   2     7695.67     7335.58     29.69 o
  -1   1   2      397.07      418.13      5.78 o
   0   1   2       49.58       50.95      0.92 o
   1   1   2    12132.84    11695.64     51.29 o
   2   1   2     2619.49     2530.67     10.42 o
   3   1   2     2115.28     2116.99     11.73 o
   4   1   2       48.75       42.17      2.70 o
   5   1   2      578.00      566.03      5.14 o
   6   1   2      194.08      188.01      4.07 o
   7   1   2       63.80       65.63      4.13 o
   8   1   2      154.96      148.86      4.77 o
   9   1   2        0.09        5.74      4.77 o
  10   1   2        1.23        5.49     18.32 o
  11   1   2       17.61       16.87     20.25 o
  -9   2   2        4.81        3.27     34.74 o
  -8   2   2       21.45       15.29     22.66 o
  -7   2   2        0.79       -1.96     27.74 o
  -6   2   2      256.00      259.24      3.11 o
  -5   2   2      388.24      382.41      2.98 o
  -4   2   2      695.11      769.87      4.59 o
  -3   2   2      788.69      857.86      4.57 o
  -2   2   2     7361.72     7056.96     95.62 o
  -1   2   2     5078.28     4844.89     23.47 o
   0   2   2     7258.59     7337.03     25.84 o
   1   2   2     2914.75     2748.93      8.50 o
   2   2   2    17841.74    16721.40     74.84 o
   3   2   2        1.08       11.14      3.12 o
   4   2   2     1228.98     1243.01      6.54 o
   5   2   2       87.40       82.05      3.46 o
   6   2   2        9.68       12.22      3.56 o
   7   2   2       17.34       18.63      3.93 o
   8   2   2       10.43        9.43      4.45 o
   9   2   2        0.15        3.24      4.56 o
  10   2   2        1.46       -0.27     17.31 o
  11   2   2        3.28       16.38     20.71 o
 -10   3   2        0.16       19.20     33.17 o
  -9   3   2       10.63       11.30     36.28 o
  -8   3   2      115.03       94.16     32.13 o
  -6   3   2       23.23       13.11      9.88 o
  -5   3   2        0.50        1.35      1.49 o
  -4   3   2        2.04        3.30      0.88 o
  -3   3   2      395.92      381.14      2.36 o
  -2   3   2     1307.14     1180.95      4.77 o
  -1   3   2     1679.72     1686.64      5.47 o
   0   3   2      252.32      297.52      1.78 o
   1   3   2     6581.99     6175.67     23.34 o
   2   3   2      275.46      352.91      3.43 o
   3   3   2      781.66      823.10      5.18 o
   4   3   2     2326.61     2359.69     13.68 o
   5   3   2     2837.30     2894.40      9.98 o
   6   3   2      149.64      149.51      4.73 o
   7   3   2      100.45      101.36      4.45 o
   8   3   2       44.29       49.08      4.57 o
   9   3   2        7.52        5.80      4.88 o
  10   3   2       14.60       13.32      5.24 o
  11   3   2       14.30       17.21     19.91 o
  -9   4   2       12.17       44.11     38.59 o
  -8   4   2       10.37       -0.50     32.98 o
  -7   4   2        0.12        7.72     14.89 o
  -6   4   2      106.04      105.98     11.72 o
  -5   4   2        0.42       -3.84     12.82 o
  -4   4   2      159.69      165.06      1.38 o
  -3   4   2     1632.51     1607.70      7.29 o
  -2   4   2     1393.55     1491.51      4.63 o
  -1   4   2       17.02       18.48      1.51 o
   0   4   2        5.60        2.15      1.89 o
   1   4   2     3242.13     3044.80     12.21 o
   2   4   2     1835.77     1934.62      8.68 o
   3   4   2     7907.99     7727.43     26.80 o
   4   4   2        4.05        4.41      2.85 o
   5   4   2      107.97      108.85      3.62 o
   6   4   2      127.90      149.09      4.28 o
   7   4   2      259.13      234.34      5.53 o
   8   4   2       32.59       35.17      4.67 o
   9   4   2       17.03       12.58      5.01 o
  10   4   2        1.28        8.20      5.95 o
  11   4   2        0.10        3.88     19.21 o
  -9   5   2        6.05       18.91     40.77 o
  -8   5   2       27.38       22.27     29.55 o
  -7   5   2       19.97       15.59     17.29 o
  -6   5   2        0.30       13.31     13.20 o
  -5   5   2      304.65      307.87     19.05 o
  -4   5   2       86.32       78.19      1.52 o
  -3   5   2      924.93      861.16      4.97 o
  -2   5   2      175.01      193.60      2.36 o
  -1   5   2       41.85       45.11      2.01 o
   0   5   2      645.25      681.65      3.69 o
   1   5   2       12.17       13.70      2.54 o
   2   5   2      129.42      141.11      4.12 o
   3   5   2      308.26      304.81      4.13 o
   4   5   2      112.33      109.67      3.91 o
   5   5   2     1252.85     1237.49      9.02 o
   6   5   2       30.59       31.79      4.62 o
   7   5   2       13.86       13.09      4.67 o
   8   5   2        2.30        3.06      4.79 o
   9   5   2       13.72       17.10      5.11 o
  10   5   2       19.10       16.14      6.04 o
  11   5   2       10.47       12.53      6.28 o
  -8   6   2       29.78       32.37     34.44 o
  -7   6   2        0.21       27.07     18.12 o
  -6   6   2        1.91        6.65     12.36 o
  -5   6   2        1.84       15.27     15.00 o
  -4   6   2     5725.33     5581.59    146.36 o
  -3   6   2       55.06       58.44      2.10 o
  -2   6   2      129.12      133.40      2.64 o
  -1   6   2      532.98      523.92      3.72 o
   0   6   2      151.90      168.93      2.84 o
   1   6   2      352.28      360.00      4.04 o
   2   6   2        0.95        2.33      3.45 o
   3   6   2      128.14      136.72      4.15 o
   4   6   2      104.61      107.38      4.24 o
   5   6   2        0.29        6.71      4.31 o
   6   6   2      223.60      218.47      5.50 o
   7   6   2       43.19       37.86      4.43 o
   8   6   2      110.06       97.31      5.90 o
   9   6   2        0.73        4.42      5.71 o
  10   6   2       19.77       30.25      6.44 o
  11   6   2       25.50       33.16      6.54 o
  -8   7   2        1.67       26.53     38.49 o
  -7   7   2       38.65       29.36     29.50 o
  -6   7   2       96.54       78.51     18.50 o
  -5   7   2       53.12       70.10     22.24 o
  -4   7   2       62.57       42.76     15.82 o
  -3   7   2     1567.21     1526.26      7.10 o
  -2   7   2      276.83      273.69      3.48 o
  -1   7   2      522.43      551.58      4.25 o
   0   7   2       39.43       38.46      2.99 o
   1   7   2      673.87      648.02      5.49 o
   2   7   2        4.43        6.79      3.60 o
   3   7   2       57.21       56.03      4.29 o
   4   7   2       99.62      106.34      4.13 o
   5   7   2        1.12        6.49      4.83 o
   6   7   2      248.98      251.46      6.28 o
   7   7   2        2.89        3.02      5.11 o
   8   7   2       11.37       11.90      5.87 o
   9   7   2       94.22       95.69      6.44 o
  10   7   2       16.07       19.74      6.80 o
  11   7   2      154.86      133.15      7.52 o
  -7   8   2        5.44        0.55     39.40 o
  -6   8   2       18.71        5.66     20.93 o
  -5   8   2       23.32       17.03     18.04 o
  -4   8   2       26.73       22.58     16.48 o
  -3   8   2       13.37       21.46     18.26 o
  -2   8   2      877.97      856.58      5.38 o
  -1   8   2       24.41       25.07      3.07 o
   0   8   2        4.77        6.19      3.53 o
   1   8   2      317.07      308.50      4.95 o
   2   8   2      131.31      146.44      4.53 o
   3   8   2        5.07        7.79      4.34 o
   4   8   2       42.04       46.56      4.52 o
   5   8   2      368.74      368.05      6.85 o
   6   8   2       57.96       64.24      4.88 o
   7   8   2       11.72       13.08      4.81 o
   8   8   2        6.62        7.37      5.79 o
   9   8   2       19.62       21.87      5.93 o
  10   8   2        0.56        7.85      7.01 o
  11   8   2        1.92       15.14      7.26 o
  -6   9   2        0.28       10.18     22.45 o
  -5   9   2       27.34       18.09     20.89 o
  -4   9   2       61.76       81.86     18.17 o
  -3   9   2        0.26        6.22     23.78 o
  -2   9   2       47.92       55.93      6.74 o
  -1   9   2      215.01      227.14      4.28 o
   0   9   2      218.96      205.01      4.32 o
   1   9   2       27.97       28.07      4.20 o
   2   9   2      192.52      190.36      5.23 o
   3   9   2      317.30      326.44      6.48 o
   4   9   2       17.71       23.72      4.54 o
   5   9   2        0.64        6.66      5.18 o
   6   9   2       12.47        9.99      4.61 o
   7   9   2       22.61       17.17      5.32 o
   8   9   2       28.57       25.98      5.62 o
   9   9   2        0.28        7.27      6.14 o
  10   9   2       17.87       15.49      7.38 o
  -6  10   2        5.59       30.99     24.50 o
  -5  10   2        4.54       12.89     22.55 o
  -4  10   2       70.49       90.74     21.30 o
  -3  10   2       58.20       57.01     19.51 o
  -1  10   2        0.34        3.71      3.65 o
   0  10   2       16.05       21.71      4.00 o
   1  10   2        5.45        5.99      4.37 o
   2  10   2      168.93      155.20      5.36 o
   3  10   2       83.80       77.24      4.84 o
   4  10   2      125.80      130.74      5.41 o
   5  10   2      141.39      134.51      5.72 o
   6  10   2       34.19       35.36      5.67 o
   7  10   2        3.29        8.72      5.14 o
   8  10   2       44.73       40.84      6.32 o
   9  10   2       56.07       56.47      6.74 o
  10  10   2        9.06       16.91      6.67 o
  -5  11   2       22.07       52.24     30.71 o
  -4  11   2       98.15      105.68     23.04 o
  -3  11   2      133.34      119.51     31.89 o
  -2  11   2        5.87       15.83     29.09 o
  -1  11   2       15.16       14.18     19.17 o
   0  11   2       44.58       43.87      4.38 o
   1  11   2        5.51        5.41      4.66 o
   2  11   2        4.55        6.77      5.06 o
   3  11   2       64.10       58.44      5.20 o
   4  11   2       35.49       36.08      5.48 o
   5  11   2        5.58       11.48      5.86 o
   6  11   2        0.98        6.02      6.53 o
   7  11   2        0.10        7.52      7.00 o
   8  11   2        2.07       10.54      6.50 o
   9  11   2        0.06        9.71      6.36 o
  -4  12   2       39.06       44.76     34.34 o
  -3  12   2        1.18        0.52     29.87 o
   0  12   2       39.35       37.10     15.58 o
   1  12   2      104.32      102.76      5.56 o
   2  12   2        6.92        4.41      5.42 o
   3  12   2      101.59      113.71      6.01 o
   4  12   2       13.68       20.07      5.71 o
   5  12   2        1.61        4.72      5.70 o
   6  12   2      119.81      105.58      6.71 o
   7  12   2       11.42       23.00      7.03 o
   8  12   2      119.71      121.57      7.01 o
   9  12   2       34.33       37.36      7.57 o
  -2  13   2        0.86        0.90     28.74 o
   1  13   2       13.73        8.96      5.57 o
   2  13   2        0.07        7.63      5.71 o
   3  13   2        0.26        5.03      6.25 o
   4  13   2       10.22        7.50      6.57 o
   5  13   2        2.15        6.88      6.65 o
   6  13   2       17.96       26.67      7.27 o
   7  13   2      218.32      205.49      7.91 o
   8  13   2        1.11       19.16      7.69 o
   1  14   2        0.00       -9.92     25.94 o
   2  14   2       11.79       21.46      6.19 o
   3  14   2       13.03       17.42      6.48 o
   4  14   2        6.89        6.53      6.78 o
   5  14   2        1.84       10.18      7.20 o
   6  14   2        7.62       14.50      7.16 o
  -4 -14   3       65.80       64.15      8.13 o
  -3 -14   3       22.66       24.22      7.42 o
  -2 -14   3       17.76       19.56      7.03 o
  -7 -13   3        6.00       15.63      8.88 o
  -6 -13   3        0.03       10.03      8.26 o
  -5 -13   3        0.97        5.47      7.13 o
  -4 -13   3       45.48       48.09      6.89 o
  -3 -13   3      204.84      225.08      8.00 o
  -2 -13   3      137.17      163.01      7.23 o
  -1 -13   3       35.94       34.26      6.35 o
   0 -13   3        3.27        3.81     30.37 o
   1 -13   3       17.38        6.74     36.75 o
  -8 -12   3       13.57       30.37      7.24 o
  -7 -12   3        2.23        4.56      7.22 o
  -6 -12   3        0.28        7.75      8.03 o
  -5 -12   3      119.92      132.96      7.23 o
  -4 -12   3       52.47       50.96      6.33 o
  -3 -12   3      235.76      231.23      7.62 o
  -2 -12   3       54.09       54.54      5.92 o
  -1 -12   3        8.24       10.83      5.50 o
   0 -12   3        0.09        6.13      5.85 o
   1 -12   3       23.82       37.62     33.13 o
   2 -12   3       10.45       18.60     35.09 o
   3 -12   3        0.95       19.58     36.28 o
  -9 -11   3       36.72       43.66      7.69 o
  -8 -11   3        8.84       21.53      7.90 o
  -7 -11   3        0.86       12.28      8.04 o
  -6 -11   3      161.04      158.07      7.90 o
  -5 -11   3       15.14       17.12      5.33 o
  -4 -11   3       17.25       15.65      5.38 o
  -3 -11   3       29.06       30.78      5.54 o
  -2 -11   3       76.46       69.86      6.03 o
  -1 -11   3       14.13       21.28      5.15 o
   0 -11   3        0.82        7.34      4.96 o
   1 -11   3       23.44       19.52      5.17 o
   2 -11   3        0.51       20.77     31.04 o
   3 -11   3       26.56       16.87     33.27 o
   4 -11   3        0.31        8.06     28.69 o
  -9 -10   3        2.32        8.42      7.27 o
  -8 -10   3       10.78       14.37      6.64 o
  -7 -10   3        0.91        8.17      6.27 o
  -6 -10   3        3.64        1.55      5.41 o
  -5 -10   3       95.49      108.20      5.76 o
  -4 -10   3      210.92      194.08      5.69 o
  -3 -10   3        3.97        4.55      4.51 o
  -2 -10   3       30.71       30.49      4.73 o
  -1 -10   3        6.82        7.76      4.78 o
   0 -10   3      188.12      187.30      5.66 o
   1 -10   3        0.17        4.70      4.76 o
   2 -10   3        2.28        7.43      4.62 o
   3 -10   3        0.06       19.36     27.70 o
   4 -10   3       19.48       35.45     32.91 o
   5 -10   3       21.98       31.80     23.82 o
 -10  -9   3       18.89       19.31      7.24 o
  -9  -9   3        2.18        6.69      6.32 o
  -8  -9   3      117.55      117.57      6.45 o
  -7  -9   3       14.99       15.84      5.99 o
  -6  -9   3        1.14        9.17      6.11 o
  -5  -9   3        2.36        9.04      4.66 o
  -4  -9   3      278.07      258.88      6.38 o
  -3  -9   3     1481.01     1454.97     14.77 o
  -2  -9   3      166.87      151.63      5.06 o
  -1  -9   3        1.60        4.26      4.29 o
   0  -9   3      276.46      241.73      5.57 o
   1  -9   3       21.04       19.39      4.68 o
   2  -9   3       52.57       37.81      4.59 o
   3  -9   3       21.86       10.98     26.83 o
   4  -9   3        2.43       15.66     21.09 o
   5  -9   3       44.84       56.20     22.13 o
   6  -9   3        2.56        8.14     18.52 o
 -10  -8   3       44.97       52.35      7.16 o
  -9  -8   3      167.13      159.61      6.83 o
  -8  -8   3       48.71       44.15      5.81 o
  -7  -8   3      140.77      128.37      5.90 o
  -6  -8   3      100.15      107.61      5.65 o
  -5  -8   3     1377.56     1421.36     11.81 o
  -4  -8   3     2337.04     2332.52     15.47 o
  -3  -8   3      780.69      805.54      7.80 o
  -2  -8   3      212.75      229.70      5.22 o
  -1  -8   3       54.11       71.13      3.96 o
   0  -8   3       99.77       86.32      4.05 o
   1  -8   3      150.27      140.49      4.87 o
   2  -8   3        4.19        4.11      3.86 o
   3  -8   3       24.46       33.01      3.93 o
   4  -8   3       26.10       58.37     20.72 o
   5  -8   3        0.83        4.88     20.37 o
   6  -8   3       48.69       47.28     18.75 o
   7  -8   3        1.14       36.65     41.61 o
 -10  -7   3        9.20       12.46      6.72 o
  -9  -7   3        0.91        4.83      5.70 o
  -8  -7   3        1.69        1.97      5.96 o
  -7  -7   3      357.42      375.14      7.04 o
  -6  -7   3      803.30      816.94      8.17 o
  -5  -7   3     1147.50     1128.87      8.48 o
  -4  -7   3      875.54      832.12      7.03 o
  -3  -7   3      144.07      151.62      4.84 o
  -2  -7   3       41.00       44.86      3.87 o
  -1  -7   3        2.43        5.00      3.38 o
   0  -7   3       31.15       31.41      3.47 o
   1  -7   3      217.97      223.18      4.59 o
   2  -7   3       29.59       32.30      3.79 o
   3  -7   3      272.49      250.21      4.59 o
   4  -7   3        4.66        8.91      3.68 o
   5  -7   3       28.39       19.31     14.63 o
   6  -7   3       55.64       46.31     17.26 o
   7  -7   3       78.89       80.13     29.37 o
   8  -7   3        2.47       14.14     24.82 o
 -11  -6   3       25.80       18.04     42.95 o
 -10  -6   3       63.75       62.32      6.21 o
  -9  -6   3        8.20       12.34      5.57 o
  -8  -6   3      132.54      124.29      5.91 o
  -7  -6   3      421.19      430.96      6.70 o
  -6  -6   3     1487.85     1454.68     10.66 o
  -5  -6   3        0.37        4.58      3.88 o
  -4  -6   3      635.73      632.64      6.29 o
  -3  -6   3      101.65      116.76      4.42 o
  -2  -6   3       13.05       14.33      3.54 o
  -1  -6   3      317.19      309.09      4.38 o
   0  -6   3        4.36        7.04      2.90 o
   1  -6   3     1225.65     1174.55      6.28 o
   2  -6   3      106.37      107.77      3.72 o
   3  -6   3       72.36       71.86      3.68 o
   4  -6   3       19.80       23.06      3.38 o
   5  -6   3       20.51       21.45     14.29 o
   6  -6   3        0.44       -1.38     14.75 o
   7  -6   3       25.34       19.33     16.47 o
   8  -6   3       57.54       58.36     25.22 o
 -11  -5   3        0.40       -3.99     41.29 o
 -10  -5   3        0.84        5.86      6.21 o
  -9  -5   3      198.75      204.10      6.11 o
  -8  -5   3        6.61        9.87      4.70 o
  -7  -5   3      236.95      237.71      5.77 o
  -6  -5   3       11.04       11.12      4.34 o
  -5  -5   3       15.08       22.32      3.75 o
  -4  -5   3     1220.68     1217.84      7.21 o
  -3  -5   3       24.29       26.01      3.39 o
  -2  -5   3      194.83      228.17      4.33 o
  -1  -5   3     2065.66     2202.99      8.06 o
   0  -5   3      855.32      857.65      6.73 o
   1  -5   3      199.98      167.46      3.37 o
   2  -5   3      468.86      449.26      4.05 o
   3  -5   3      288.96      305.23      4.42 o
   4  -5   3        6.64        5.30      3.20 o
   5  -5   3       75.52       85.74      3.47 o
   6  -5   3       73.22       61.12     15.25 o
   7  -5   3       16.14        7.18     14.72 o
   8  -5   3       13.48      -11.42     30.86 o
 -11  -4   3        5.12       41.41     40.39 o
 -10  -4   3       37.57       53.49     12.37 o
  -9  -4   3       40.64       38.77      5.05 o
  -8  -4   3      205.49      190.99      5.43 o
  -7  -4   3       95.26       94.71      4.63 o
  -6  -4   3      317.92      313.53      5.48 o
  -5  -4   3       35.66       36.37      3.85 o
  -4  -4   3       68.87       75.63      3.46 o
  -3  -4   3      329.09      321.74      3.87 o
  -2  -4   3        0.36        1.38      2.96 o
  -1  -4   3     1379.10     1462.31      6.27 o
   0  -4   3        0.45        1.80      3.07 o
   1  -4   3     1682.61     1691.86      6.75 o
   2  -4   3       21.76       21.67      2.52 o
   3  -4   3      269.42      231.50      3.86 o
   4  -4   3        1.98        5.82      3.03 o
   5  -4   3      651.52      708.58      5.41 o
   6  -4   3      895.29      907.84      6.94 o
   7  -4   3        0.12        8.24     13.40 o
   8  -4   3       22.45       74.90     34.34 o
   9  -4   3        4.36       45.18     34.56 o
 -11  -3   3        2.96        4.46     31.86 o
 -10  -3   3       21.83       28.08     21.24 o
  -9  -3   3        7.63       11.81      4.78 o
  -8  -3   3      113.73      116.49      4.78 o
  -7  -3   3      861.05      856.66      7.08 o
  -6  -3   3      168.79      161.39      4.36 o
  -5  -3   3      141.00      148.52      4.12 o
  -4  -3   3     2230.20     2257.68     10.73 o
  -3  -3   3       19.42       23.48      2.80 o
  -2  -3   3      115.30      115.70      3.23 o
  -1  -3   3      827.08      837.25      4.76 o
   0  -3   3       37.25       42.42      2.80 o
   1  -3   3      846.75      808.34      4.74 o
   2  -3   3     1260.95     1401.84      7.41 o
   3  -3   3      510.09      489.92      4.10 o
   4  -3   3      162.46      156.89      3.34 o
   5  -3   3      267.15      260.57      4.32 o
   6  -3   3       41.27       42.78      3.46 o
   7  -3   3      315.63      287.37     18.60 o
   8  -3   3       35.52       55.36     33.61 o
   9  -3   3        5.51       15.13     36.32 o
  10  -3   3        1.72       38.55     36.30 o
 -11  -2   3        6.26        4.66     36.63 o
 -10  -2   3        0.09       -3.56     28.98 o
  -9  -2   3        0.20       10.39     14.13 o
  -8  -2   3      130.07      122.00      4.77 o
  -7  -2   3        1.55        1.86      3.76 o
  -6  -2   3       29.37       28.29      3.45 o
  -5  -2   3        2.33        1.82      2.76 o
  -4  -2   3      648.69      658.36      4.72 o
  -3  -2   3     1294.20     1292.64      5.90 o
  -2  -2   3     2204.40     2216.73      7.90 o
  -1  -2   3        3.16        9.43      2.61 o
   0  -2   3      937.06      931.76      5.78 o
   1  -2   3      947.07      825.43      5.84 o
   2  -2   3     1507.21     1519.66      6.79 o
   3  -2   3      589.04      653.63      4.20 o
   4  -2   3      187.27      186.76      3.28 o
   5  -2   3       16.09       18.40      3.13 o
   6  -2   3        7.94       11.02      3.38 o
   7  -2   3       15.52       13.80      3.48 o
   8  -2   3      258.66      255.12     31.21 o
   9  -2   3        8.71       18.93     33.80 o
  10  -2   3        2.54       18.65     32.31 o
 -11  -1   3        4.28        1.14     33.93 o
 -10  -1   3       52.50       48.59     31.77 o
  -9  -1   3        2.25       10.10     17.16 o
  -8  -1   3        7.39        9.38      3.65 o
  -7  -1   3       11.51       14.16      3.65 o
  -6  -1   3      132.24      149.57      3.73 o
  -5  -1   3      152.63      149.57      3.28 o
  -4  -1   3        5.05        4.24      2.49 o
  -3  -1   3      207.10      223.13      2.92 o
  -2  -1   3        3.94        4.91      2.37 o
  -1  -1   3     1297.76     1277.28      4.23 o
   0  -1   3      921.66      923.38      3.61 o
   1  -1   3      148.69      123.51      2.60 o
   2  -1   3      385.22      326.22      3.24 o
   3  -1   3       37.43       48.53      2.43 o
   4  -1   3      310.85      290.56      3.72 o
   5  -1   3      113.48      100.18      3.43 o
   6  -1   3       27.41       30.42      3.51 o
   7  -1   3      638.12      628.15      5.87 o
   8  -1   3       37.16       29.48      5.39 o
   9  -1   3        1.84       23.17     29.23 o
  10  -1   3        0.96        2.62     36.07 o
 -11   0   3        0.06       -3.45     26.73 o
 -10   0   3       21.61       -0.05     22.16 o
  -9   0   3       38.31       37.62     19.53 o
  -8   0   3        9.37       -0.95     12.30 o
  -7   0   3        5.92        4.99      3.05 o
  -6   0   3      197.05      193.32      3.75 o
  -5   0   3        3.24        3.56      2.47 o
  -4   0   3     1059.35     1040.83      4.60 o
  -3   0   3      147.85      141.00      2.21 o
  -2   0   3     2513.19     2529.79      7.06 o
  -1   0   3     1575.16     1538.41      6.07 o
   0   0   3     1359.24     1381.05      6.04 o
   1   0   3       23.35       17.31      1.59 o
   2   0   3     2664.09     2555.68     10.39 o
   3   0   3     1551.47     1548.84      8.15 o
   4   0   3      924.31      863.74      4.77 o
   5   0   3      826.35      848.36      5.24 o
   6   0   3       50.71       71.11      3.89 o
   7   0   3      410.77      421.05      5.91 o
   8   0   3      226.90      221.72      5.06 o
   9   0   3        0.02        1.29     20.64 o
  10   0   3        0.22       10.42     22.42 o
  11   0   3        8.99       -5.14     38.66 o
 -10   1   3        1.33        0.21     25.78 o
  -9   1   3      159.16      143.15     36.41 o
  -8   1   3       64.49       50.37     17.23 o
  -7   1   3        8.30        4.62     13.15 o
  -6   1   3      150.77      156.39      3.23 o
  -5   1   3      145.14      165.24      2.68 o
  -4   1   3     1626.85     1671.39      9.03 o
  -3   1   3     2436.98     2559.37      8.92 o
  -2   1   3      729.53      803.86      3.42 o
  -1   1   3        0.60        1.39      0.70 o
   0   1   3     1277.70     1246.13      4.63 o
   1   1   3     1602.04     1587.74      5.78 o
   2   1   3    14860.15    13829.30     52.41 o
   3   1   3      354.89      361.14      3.72 o
   4   1   3      277.17      266.86      3.34 o
   5   1   3      608.31      572.31      4.89 o
   6   1   3      355.33      371.49      5.00 o
   7   1   3       36.67       35.95      4.12 o
   8   1   3       58.00       53.40      4.42 o
   9   1   3       15.69       15.41      4.83 o
  10   1   3       10.60       15.82     22.72 o
  11   1   3        9.70       30.70     20.14 o
 -10   2   3       10.97       25.25     27.89 o
  -9   2   3        1.70       -6.09     24.17 o
  -8   2   3        4.12       -3.95     30.03 o
  -7   2   3        0.17       -0.54     17.36 o
  -6   2   3       85.65       88.85      2.29 o
  -5   2   3       52.62       52.18      1.80 o
  -4   2   3       60.02       59.13      1.03 o
  -3   2   3      462.88      459.99      9.55 o
  -2   2   3     4602.61     4661.33     48.75 o
  -1   2   3      335.92      328.03     14.78 o
   0   2   3        1.28        1.23      1.13 o
   1   2   3     2104.32     2120.31      7.59 o
   2   2   3    39358.10    36274.93    137.09 o
   3   2   3     2713.04     2774.10     13.40 o
   4   2   3       37.14       53.75      3.04 o
   5   2   3     1093.29     1051.36      6.71 o
   6   2   3      175.91      207.85      4.60 o
   7   2   3       32.40       25.09      4.05 o
   8   2   3       70.39       61.17      4.74 o
   9   2   3        3.78        4.02      4.72 o
  10   2   3       47.83       76.63     18.81 o
  11   2   3       43.65       41.95     21.23 o
 -10   3   3        0.21        2.17     24.88 o
  -9   3   3       11.40       24.87     36.47 o
  -7   3   3      185.53      176.46     31.05 o
  -6   3   3        4.54        8.97      7.76 o
  -5   3   3       13.19       12.63      1.02 o
  -4   3   3       94.44       84.09     16.38 o
  -3   3   3       42.55       57.60      6.29 o
  -2   3   3        8.28        3.46      5.68 o
  -1   3   3      259.58      222.32      1.23 o
   0   3   3        6.13        4.70      1.34 o
   1   3   3      977.76     1027.53      6.50 o
   2   3   3     2101.23     2145.98     10.24 o
   3   3   3    17278.44    17273.06     76.31 o
   4   3   3      148.30      152.83      3.93 o
   5   3   3        0.84        0.72      3.80 o
   6   3   3       92.61      101.42      4.26 o
   7   3   3       35.99       42.16      4.20 o
   8   3   3       52.65       46.10      4.47 o
   9   3   3       60.22       56.85      5.06 o
  10   3   3        7.96       10.42      5.24 o
  11   3   3       38.47       50.45     20.03 o
  -9   4   3       17.74       22.00     38.28 o
  -8   4   3       14.96       21.60     32.41 o
  -7   4   3       55.23       41.59     15.63 o
  -6   4   3        6.59        7.86     10.04 o
  -5   4   3        2.05       11.39      9.02 o
  -4   4   3       15.05       18.64      7.68 o
  -3   4   3     1061.70     1047.64     11.81 o
  -2   4   3        2.00        2.73      0.65 o
  -1   4   3      990.69     1058.51      3.73 o
   0   4   3      116.09      109.63      2.46 o
   1   4   3        2.03        1.79      2.35 o
   2   4   3       26.38       27.05      2.81 o
   3   4   3     1289.81     1161.84      5.90 o
   4   4   3      622.27      613.32      5.35 o
   5   4   3       98.31       92.46      4.21 o
   6   4   3        0.97        4.97      3.88 o
   7   4   3      248.78      266.93      5.50 o
   8   4   3       16.50        9.71      4.76 o
   9   4   3       92.92       91.73      5.53 o
  10   4   3        8.36       11.36      5.39 o
  11   4   3        2.09       26.58     23.72 o
  -9   5   3       37.72       50.88     40.14 o
  -8   5   3        1.41       23.41     32.31 o
  -6   5   3       78.29       72.23     16.04 o
  -5   5   3      275.08      284.64     23.29 o
  -4   5   3        6.81        9.81      7.60 o
  -3   5   3       50.95       45.10      1.33 o
  -2   5   3      340.25      338.01      2.90 o
  -1   5   3       10.86        9.07      1.68 o
   0   5   3      362.93      355.39      3.44 o
   1   5   3      130.95      120.45      3.04 o
   2   5   3       24.97       27.92      2.77 o
   3   5   3     1516.26     1655.58     10.14 o
   4   5   3      119.82      148.14      3.92 o
   5   5   3       69.73       88.74      4.14 o
   6   5   3      236.56      243.90      5.38 o
   7   5   3        0.17        3.53      4.48 o
   8   5   3       14.70       17.70      4.75 o
   9   5   3       50.80       47.75      5.45 o
  10   5   3       57.60       54.17      5.84 o
  11   5   3        0.85        8.89      7.03 o
  -8   6   3       67.48       81.11     35.84 o
  -7   6   3        0.41       -3.23     25.55 o
  -6   6   3        0.26       -0.46     16.43 o
  -5   6   3       19.62       21.41     15.07 o
  -4   6   3       20.12       28.91     15.33 o
  -3   6   3       90.31       87.02      1.76 o
  -2   6   3      163.31      162.90      2.50 o
  -1   6   3       13.75       11.18      2.10 o
   0   6   3       14.05       13.71      2.33 o
   1   6   3     2324.18     2394.24      8.70 o
   2   6   3      480.78      481.50      5.34 o
   3   6   3     2203.67     2202.30      9.63 o
   4   6   3      144.73      137.78      4.50 o
   5   6   3       47.96       64.76      4.50 o
   6   6   3      157.15      163.45      5.25 o
   7   6   3      168.86      145.42      5.08 o
   8   6   3       14.41       17.79      5.02 o
   9   6   3       17.57       21.05      5.38 o
  10   6   3       78.64       73.02      7.14 o
  11   6   3       50.00       60.64      7.15 o
  -8   7   3       11.66       77.05     38.33 o
  -7   7   3       33.77       52.81     31.39 o
  -6   7   3       77.89       77.67     20.12 o
  -5   7   3       79.09       83.14     16.09 o
  -4   7   3       33.81       33.19     15.49 o
  -3   7   3      414.16      378.08     14.31 o
  -2   7   3       62.28       57.73      2.56 o
  -1   7   3      319.91      311.43      3.51 o
   0   7   3        8.30        8.61      2.69 o
   1   7   3       22.40       16.28      3.58 o
   2   7   3      262.24      269.82      4.97 o
   3   7   3     3579.98     3548.65     12.85 o
   4   7   3       38.36       32.13      3.96 o
   5   7   3      259.21      265.29      5.29 o
   6   7   3       53.71       55.51      4.13 o
   7   7   3        2.38        3.18      4.97 o
   8   7   3        1.15        5.72      6.35 o
   9   7   3        1.96        6.95      6.24 o
  10   7   3       51.40       64.39      6.62 o
  11   7   3        0.21        3.14      7.49 o
  -6   8   3       10.86       10.29     20.00 o
  -5   8   3       13.27        4.72     17.56 o
  -4   8   3       63.14       41.64     16.14 o
  -3   8   3       44.86       19.72     16.09 o
  -2   8   3     2396.24     2412.13     15.61 o
  -1   8   3      243.27      253.50      3.76 o
   0   8   3      832.84      832.16      6.18 o
   1   8   3      573.81      580.92      6.38 o
   2   8   3     1084.36     1136.84      7.93 o
   3   8   3     1001.73      967.61      8.24 o
   4   8   3        2.14        5.36      4.17 o
   5   8   3       59.93       54.74      5.09 o
   6   8   3       72.78       64.65      4.95 o
   7   8   3       34.54       29.82      4.65 o
   8   8   3       25.80       23.41      5.55 o
   9   8   3        0.27        4.53      6.71 o
  10   8   3        0.62        7.75      7.44 o
  11   8   3        7.58        9.24      7.18 o
  -6   9   3        8.18       13.79     22.52 o
  -5   9   3       31.24       21.78     19.93 o
  -4   9   3        0.56        4.81     17.24 o
  -3   9   3       28.19       33.74     16.32 o
  -2   9   3      190.56      200.23     15.05 o
  -1   9   3      101.44      103.24      3.65 o
   0   9   3       83.45       79.92      3.73 o
   1   9   3      818.07      791.16      7.08 o
   2   9   3      465.14      449.82      6.36 o
   3   9   3     1612.44     1540.20     13.18 o
   4   9   3      370.00      361.46      6.34 o
   5   9   3        9.47       10.62      5.31 o
   6   9   3       15.51       13.61      5.02 o
   7   9   3       19.56       24.25      5.79 o
   8   9   3       33.15       31.27      5.80 o
   9   9   3       12.50        9.70      6.77 o
  10   9   3       25.07       23.31      7.08 o
  -6  10   3        0.12       12.57     38.52 o
  -5  10   3        0.82        2.58     21.11 o
  -4  10   3       46.65       41.29     19.97 o
  -3  10   3        5.27       14.44     24.29 o
  -2  10   3       11.17       52.89     22.79 o
  -1  10   3      126.91      117.48      4.19 o
   0  10   3      295.87      276.68      5.22 o
   1  10   3       68.66       55.90      4.81 o
   2  10   3      113.93      104.91      4.91 o
   3  10   3       34.87       32.23      4.82 o
   4  10   3        0.86        2.70      4.44 o
   5  10   3       24.58       23.96      5.22 o
   6  10   3        4.81        4.68      4.94 o
   7  10   3       93.22       87.33      6.55 o
   8  10   3       21.70       30.13      6.04 o
   9  10   3       24.58       20.25      6.83 o
  10  10   3       28.52       35.14      7.15 o
  -5  11   3        0.19        5.47     29.59 o
  -4  11   3        1.60        6.77     30.02 o
  -3  11   3       14.15       -6.57     29.67 o
  -1  11   3        2.80       11.01     19.60 o
   0  11   3       12.75       10.13      4.29 o
   1  11   3      163.67      154.06      5.56 o
   2  11   3        6.81        6.31      4.89 o
   3  11   3        3.29        1.94      4.76 o
   4  11   3        5.28        7.40      5.42 o
   5  11   3       10.42       16.06      5.37 o
   6  11   3       18.92       17.96      5.63 o
   7  11   3        8.32        7.73      5.66 o
   8  11   3       95.09       98.59      7.72 o
   9  11   3       52.50       56.87      7.15 o
  -4  12   3       13.09        7.06     33.63 o
  -3  12   3       41.15       81.44     30.77 o
  -2  12   3      252.09      216.44     35.79 o
   0  12   3       29.84       24.73     21.93 o
   1  12   3        4.27        5.90      4.80 o
   2  12   3        1.97        2.99      5.65 o
   3  12   3       18.96       18.21      5.42 o
   4  12   3       26.60       31.62      5.68 o
   5  12   3       47.69       52.90      6.51 o
   6  12   3       18.10       22.61      6.13 o
   7  12   3      103.41      110.81      7.20 o
   8  12   3       10.01       16.10      6.85 o
   9  12   3       44.34       42.67      8.13 o
  -2  13   3        5.84       20.54     33.30 o
   1  13   3        3.26        7.86      7.10 o
   2  13   3        2.04        8.29      5.63 o
   3  13   3        3.09        7.65      6.38 o
   4  13   3        7.90        7.10      6.04 o
   5  13   3        9.11       16.95      6.42 o
   6  13   3        8.06       10.79      7.46 o
   7  13   3        0.08        8.50      7.54 o
   8  13   3       13.84       23.28      6.79 o
   1  14   3       12.44       -4.72     26.98 o
   2  14   3        2.99       11.42      6.04 o
   3  14   3        0.49        8.98      6.27 o
   4  14   3        7.80       18.12      7.73 o
   5  14   3        6.50        7.34      7.26 o
   6  14   3       54.97       48.97      7.24 o
   7  14   3        5.64       14.77      8.03 o
   3  15   3        0.00        7.28      6.80 o
  -3 -14   4        0.93        9.63      7.88 o
  -6 -13   4        1.62       12.17      8.36 o
  -5 -13   4        0.22       10.94      7.23 o
  -4 -13   4       13.95       14.06      6.75 o
  -3 -13   4       37.23       35.18      6.67 o
  -2 -13   4       12.72       18.18      6.48 o
  -1 -13   4        5.36       11.75      6.71 o
   0 -13   4        0.29        4.73      9.42 o
   1 -13   4       42.50       42.57     30.05 o
  -8 -12   4       47.96       50.54      9.27 o
  -7 -12   4        6.99       11.15      9.68 o
  -6 -12   4       19.43       25.68      6.31 o
  -5 -12   4        2.32        4.19      7.18 o
  -4 -12   4        0.11        5.80      6.73 o
  -3 -12   4        3.55        8.35      6.08 o
  -2 -12   4       41.70       40.10      6.19 o
  -1 -12   4      128.24      137.97      6.33 o
   0 -12   4        4.77        8.57      6.06 o
   1 -12   4        3.06       -1.16     34.69 o
   2 -12   4       20.80       13.63     31.69 o
   3 -12   4        0.35       22.30     30.51 o
  -8 -11   4        4.55        8.73      7.18 o
  -7 -11   4        9.72       13.45      6.45 o
  -6 -11   4        1.28       12.15      6.55 o
  -5 -11   4       15.91       15.78      5.85 o
  -4 -11   4       19.49       21.40      6.06 o
  -3 -11   4       45.12       40.94      6.05 o
  -2 -11   4      203.60      188.27      6.40 o
  -1 -11   4        9.58       10.42      5.48 o
   0 -11   4       25.97       23.48      5.22 o
   1 -11   4       20.18       28.45      5.28 o
   2 -11   4        7.49       34.94     26.50 o
   3 -11   4       76.79       49.79     29.39 o
   4 -11   4        6.32       43.92     35.20 o
  -9 -10   4       31.38       30.19      8.01 o
  -8 -10   4        6.72        9.71      6.77 o
  -7 -10   4        2.68        6.01      7.22 o
  -6 -10   4        4.10        9.25      5.28 o
  -5 -10   4      105.66      115.77      5.72 o
  -4 -10   4        2.91        1.87      4.58 o
  -3 -10   4       28.92       31.01      5.01 o
  -2 -10   4        0.64        4.63      5.52 o
  -1 -10   4       35.36       29.97      5.20 o
   0 -10   4       76.58       83.16      5.04 o
   1 -10   4      190.62      171.12      5.79 o
   2 -10   4        1.03        2.69      4.98 o
   3 -10   4       53.32       12.23     31.29 o
   4 -10   4        6.93       45.57     31.78 o
   5 -10   4       18.70        6.01     22.69 o
 -10  -9   4        6.02       11.46      8.01 o
  -9  -9   4        1.81        9.12      6.97 o
  -8  -9   4        5.31        8.49      6.44 o
  -7  -9   4       17.91       19.66      6.18 o
  -6  -9   4       58.34       56.60      6.10 o
  -5  -9   4      608.65      618.36      8.60 o
  -4  -9   4       53.80       50.83      5.73 o
  -3  -9   4       45.19       46.87      4.79 o
  -2  -9   4        7.94        5.47      4.17 o
  -1  -9   4        2.46        4.48      4.55 o
   0  -9   4      100.30       85.34      5.12 o
   1  -9   4      122.41      123.31      5.59 o
   2  -9   4      139.15      117.27      5.08 o
   3  -9   4        3.00        5.16      5.95 o
   4  -9   4        0.94       12.28     22.65 o
   5  -9   4       21.04       34.34     17.55 o
   6  -9   4       10.09       33.22     19.63 o
 -10  -8   4        0.41       15.14      7.38 o
  -9  -8   4        1.20        6.92      6.25 o
  -8  -8   4       12.74       16.97      5.73 o
  -7  -8   4      169.26      157.61      6.12 o
  -6  -8   4      153.91      153.62      5.83 o
  -5  -8   4       78.99       74.43      4.91 o
  -4  -8   4       21.76       23.94      4.46 o
  -3  -8   4        3.98       12.02      5.09 o
  -2  -8   4      768.62      771.21      7.94 o
  -1  -8   4        0.01        5.43      4.23 o
   0  -8   4        4.02        4.72      4.30 o
   1  -8   4      552.38      507.75      6.34 o
   2  -8   4        0.04        0.34      4.04 o
   3  -8   4       49.95       38.87      4.17 o
   4  -8   4        4.44        6.30     19.40 o
   5  -8   4       15.59       24.71     16.55 o
   6  -8   4       24.77       48.15     18.99 o
   7  -8   4        1.37        9.13     26.65 o
 -10  -7   4       10.04       14.66      6.63 o
  -9  -7   4       24.97       27.74      6.14 o
  -8  -7   4        5.72       12.19      5.39 o
  -7  -7   4        1.38        4.45      5.19 o
  -6  -7   4       28.90       29.03      4.76 o
  -5  -7   4       69.35       74.07      4.77 o
  -4  -7   4       62.75       56.89      4.98 o
  -3  -7   4      274.81      271.39      5.74 o
  -2  -7   4      155.34      158.59      4.81 o
  -1  -7   4      233.70      239.10      5.11 o
   0  -7   4      304.85      314.51      5.06 o
   1  -7   4       82.30       73.23      3.42 o
   2  -7   4      130.47      118.37      4.41 o
   3  -7   4      238.22      250.92      4.83 o
   4  -7   4        0.45        3.23      3.97 o
   5  -7   4       17.65       21.81     15.49 o
   6  -7   4        2.42       -3.00     16.74 o
   7  -7   4       61.74       70.30     19.17 o
 -11  -6   4       17.57       14.17     40.41 o
 -10  -6   4       13.90       11.83      5.93 o
  -9  -6   4       70.85       75.52      5.77 o
  -8  -6   4       10.96        6.51      5.03 o
  -7  -6   4      151.05      162.78      5.42 o
  -6  -6   4        0.99        7.63      4.64 o
  -5  -6   4     1177.25     1164.44      8.22 o
  -4  -6   4      105.82      110.53      4.78 o
  -3  -6   4        7.51        7.78      4.38 o
  -2  -6   4      705.56      670.88      6.12 o
  -1  -6   4      350.69      350.85      4.72 o
   0  -6   4      127.67      155.72      4.01 o
   1  -6   4      197.90      187.63      4.07 o
   2  -6   4        0.23        3.11      2.42 o
   3  -6   4        6.00        6.58      3.61 o
   4  -6   4        0.29        2.74      3.56 o
   5  -6   4      158.88      152.52      6.54 o
   6  -6   4        0.04        1.68     14.99 o
   7  -6   4       18.89       20.57     15.73 o
   8  -6   4        8.82       19.09     22.69 o
 -11  -5   4        9.89       -7.95     39.63 o
 -10  -5   4       39.35       39.32      5.79 o
  -9  -5   4       33.51       35.49      5.41 o
  -8  -5   4        0.81        3.65      4.98 o
  -7  -5   4       27.31       19.78      4.65 o
  -6  -5   4      322.46      336.42      5.85 o
  -5  -5   4      560.21      541.14      5.96 o
  -4  -5   4      603.72      596.44      5.84 o
  -3  -5   4       24.50       25.53      3.93 o
  -2  -5   4     2737.65     2855.34     16.46 o
  -1  -5   4      263.30      277.13      4.33 o
   0  -5   4       48.90       56.05      3.26 o
   1  -5   4     1269.72     1338.70      7.14 o
   2  -5   4        2.08        3.69      2.94 o
   3  -5   4       10.54       11.31      3.50 o
   4  -5   4       23.42       17.04      3.48 o
   5  -5   4      220.67      218.42      4.33 o
   6  -5   4        1.88       -1.76     13.67 o
   7  -5   4       41.06       43.31     15.37 o
   8  -5   4        3.96        3.94     37.97 o
   9  -5   4        6.29       -7.50     40.73 o
 -11  -4   4        0.01      -10.45     42.99 o
 -10  -4   4        5.85        5.57     22.62 o
  -9  -4   4       48.45       46.61      5.20 o
  -8  -4   4      453.72      472.07      6.59 o
  -7  -4   4      500.62      480.89      6.53 o
  -6  -4   4      263.47      252.94      5.30 o
  -5  -4   4      215.85      216.03      4.79 o
  -4  -4   4      776.32      806.08      5.99 o
  -3  -4   4     2362.44     2445.20     12.57 o
  -2  -4   4        1.21        5.01      2.95 o
  -1  -4   4      981.09      987.49      5.65 o
   0  -4   4     8328.43     8553.89     32.46 o
   1  -4   4      470.65      464.69      4.90 o
   2  -4   4     1081.52     1068.48      5.69 o
   3  -4   4       30.29       37.99      2.73 o
   4  -4   4      146.86      146.88      3.78 o
   5  -4   4        9.43        7.40      3.40 o
   6  -4   4       52.89       52.16      3.81 o
   7  -4   4      112.67      108.19     15.72 o
   8  -4   4        3.16        6.21     35.73 o
   9  -4   4        1.62       32.53     42.24 o
 -11  -3   4        8.68       25.15     33.08 o
 -10  -3   4       28.51       39.10     22.27 o
  -9  -3   4      293.78      287.66      5.87 o
  -8  -3   4       34.43       39.75      4.40 o
  -7  -3   4     1298.32     1243.84      8.12 o
  -6  -3   4      109.64      101.14      4.31 o
  -5  -3   4        0.07        0.84      3.62 o
  -4  -3   4        7.16       13.60      2.91 o
  -3  -3   4      189.93      208.89      3.29 o
  -2  -3   4      162.03      176.09      3.34 o
  -1  -3   4      417.04      394.91      4.01 o
   0  -3   4      548.35      442.33      3.62 o
   1  -3   4     2317.97     2353.71      7.52 o
   2  -3   4      247.90      231.74      3.22 o
   3  -3   4       53.46       52.87      2.62 o
   4  -3   4       38.93       36.29      3.17 o
   5  -3   4      104.95       97.77      3.63 o
   6  -3   4        9.87       12.88      3.60 o
   7  -3   4        0.07        1.45     16.18 o
   8  -3   4       26.02       47.36     29.61 o
   9  -3   4        0.08       46.98     29.85 o
  10  -3   4        0.03       30.38     40.56 o
 -11  -2   4        1.30       17.35     37.52 o
 -10  -2   4        1.60        1.44     32.95 o
  -9  -2   4        7.59       22.95     14.63 o
  -8  -2   4      321.90      318.44      5.32 o
  -7  -2   4      630.26      611.22      5.99 o
  -6  -2   4        5.16        4.65      3.43 o
  -5  -2   4      317.66      307.19      3.76 o
  -4  -2   4       19.27       11.13      2.77 o
  -3  -2   4        0.40       -1.06      2.62 o
  -2  -2   4    19271.66    18084.01     71.77 o
  -1  -2   4      946.21      902.79      4.66 o
   0  -2   4      662.90      649.76      4.01 o
   1  -2   4      609.48      562.71      4.06 o
   2  -2   4     3334.68     3573.23      8.24 o
   3  -2   4     2422.37     2334.46      8.20 o
   4  -2   4     1133.76     1173.31      6.05 o
   5  -2   4        0.77        3.37      3.33 o
   6  -2   4       15.71       11.86      3.43 o
   7  -2   4        0.18        4.01      3.63 o
   8  -2   4      152.72      185.60     34.94 o
   9  -2   4       20.90       41.17     35.03 o
  10  -2   4        5.08       -0.78     35.07 o
 -11  -1   4        0.19       10.66     34.19 o
 -10  -1   4       13.13        9.77     28.07 o
  -9  -1   4      176.14      192.63     17.35 o
  -8  -1   4        0.93        6.97      4.08 o
  -7  -1   4       40.70       43.36      3.56 o
  -6  -1   4      262.98      256.02      4.11 o
  -5  -1   4      819.71      810.17      5.21 o
  -4  -1   4     3447.96     3506.82     15.89 o
  -3  -1   4     1016.17     1020.67      4.77 o
  -2  -1   4     3409.10     3403.22     13.02 o
  -1  -1   4     3732.68     3850.27     10.55 o
   0  -1   4     4234.71     3882.41     13.73 o
   1  -1   4     1523.95     1391.08      5.45 o
   2  -1   4     1371.09     1272.53      5.92 o
   3  -1   4      536.76      528.71      4.04 o
   4  -1   4        0.29        3.24      2.34 o
   5  -1   4       43.25       39.19      3.37 o
   6  -1   4      117.32      103.80      3.95 o
   7  -1   4        9.22        8.71      3.76 o
   8  -1   4        1.69        7.76      4.36 o
   9  -1   4       85.21       67.81     34.92 o
  10  -1   4        1.95       21.33     32.15 o
 -10   0   4        0.13       13.08     33.17 o
  -9   0   4        7.60       25.40     19.66 o
  -8   0   4        4.03        4.54     13.16 o
  -7   0   4      317.25      315.33      4.15 o
  -6   0   4      142.30      148.26      3.54 o
  -5   0   4        0.40       -0.26      2.42 o
  -4   0   4      470.31      512.52      3.56 o
  -3   0   4     3776.87     4179.22     11.47 o
  -2   0   4     6941.88     6657.51     18.49 o
  -1   0   4     7272.61     6831.30     25.80 o
   0   0   4      921.82      844.35      2.75 o
   1   0   4     2031.46     1935.33      9.89 o
   2   0   4       55.77       58.59      2.91 o
   3   0   4      192.08      178.21      3.08 o
   4   0   4      837.69      831.78      5.23 o
   5   0   4      980.69      925.47      5.91 o
   6   0   4      312.64      349.72      4.67 o
   7   0   4       17.52       17.32      3.86 o
   8   0   4        2.85        5.94      4.51 o
   9   0   4       17.13       22.48     20.88 o
  10   0   4        0.37        9.79     22.72 o
 -10   1   4        5.40       10.15     24.32 o
  -9   1   4       18.90       15.73     33.53 o
  -8   1   4        4.40        3.27     12.64 o
  -7   1   4      201.27      183.65     13.92 o
  -6   1   4        2.12        2.26      2.42 o
  -5   1   4       38.37       39.96      2.26 o
  -4   1   4      976.44     1065.11      4.65 o
  -3   1   4     9371.23    10132.67     33.44 o
  -2   1   4     1404.24     1409.79      5.41 o
  -1   1   4      362.56      342.43      2.17 o
   0   1   4        7.95        6.56      1.25 o
   1   1   4     5396.04     5270.54     17.38 o
   2   1   4      221.91      213.01      3.03 o
   3   1   4      775.02      802.24      5.39 o
   4   1   4     3027.56     3024.52     10.58 o
   5   1   4      816.37      824.55      5.69 o
   6   1   4        0.31        3.29      3.51 o
   7   1   4      272.82      253.34      5.51 o
   8   1   4        6.53        6.10      4.63 o
   9   1   4       49.56       54.32      5.21 o
  10   1   4        4.62        3.97     22.26 o
  11   1   4        6.72       22.76     20.61 o
 -10   2   4       10.62        6.22     27.41 o
  -9   2   4       58.85       55.21     22.28 o
  -7   2   4       13.91       13.88     18.63 o
  -6   2   4       42.86       56.72     18.26 o
  -5   2   4      753.98      757.01      8.61 o
  -4   2   4     4378.61     4516.30     21.66 o
  -3   2   4      887.83      927.05     11.62 o
  -2   2   4     3481.92     3710.28     50.17 o
  -1   2   4     5483.73     5465.95     21.87 o
   0   2   4     2158.64     2108.65      8.24 o
   1   2   4        3.29        3.58      2.03 o
   2   2   4      721.23      720.55      4.98 o
   3   2   4     4860.77     4802.29     15.99 o
   4   2   4        0.06        3.84      3.13 o
   5   2   4      451.56      500.28      5.12 o
   6   2   4      127.80      127.95      4.47 o
   7   2   4      297.74      325.21      5.27 o
   8   2   4       64.72       63.23      4.90 o
   9   2   4        4.52        3.30      4.80 o
  10   2   4        2.59       12.95     13.98 o
  11   2   4       11.88       10.78     19.04 o
 -10   3   4       57.49       46.03     27.17 o
  -9   3   4       18.17        7.14     23.25 o
  -8   3   4        5.46       22.95     30.37 o
  -7   3   4        5.98       -4.91     13.80 o
  -6   3   4        1.71        4.82     10.62 o
  -5   3   4        1.76        7.84      7.28 o
  -4   3   4      108.43      107.31      9.65 o
  -3   3   4     1259.78     1222.80     17.50 o
  -2   3   4       12.75       24.63     13.22 o
  -1   3   4     1127.83     1226.75      4.19 o
   0   3   4      111.84      133.73      1.72 o
   1   3   4     3210.48     3201.22     17.14 o
   2   3   4     2894.45     2900.17     14.62 o
   3   3   4     1324.52     1279.79      6.97 o
   4   3   4        3.00        5.04      3.21 o
   5   3   4      122.90      142.07      4.12 o
   6   3   4        1.32        6.61      3.88 o
   7   3   4      423.10      425.35      5.91 o
   8   3   4       10.98       11.80      4.33 o
   9   3   4        1.19        6.11      4.87 o
  10   3   4       16.11       17.82      5.45 o
  11   3   4       10.28       11.73     19.49 o
  -9   4   4        2.68       -7.26     24.96 o
  -8   4   4       19.15       42.39     30.23 o
  -7   4   4        4.45        7.01     23.08 o
  -6   4   4      327.06      283.47     12.73 o
  -5   4   4        8.21       13.15      9.09 o
  -4   4   4       63.52       61.60      8.58 o
  -3   4   4     1485.95     1489.35     14.00 o
  -2   4   4      499.35      593.31     14.35 o
  -1   4   4     1770.78     1898.59      6.86 o
   0   4   4      122.09      126.85      2.28 o
   1   4   4     5152.11     5103.70     17.78 o
   2   4   4        0.36        3.26      2.75 o
   3   4   4     2046.71     2088.59     12.26 o
   4   4   4      141.67      146.48      4.15 o
   5   4   4        9.75       10.45      3.47 o
   6   4   4        3.80        8.95      4.30 o
   7   4   4        2.71        4.08      4.68 o
   8   4   4       30.51       25.56      4.68 o
   9   4   4        2.61        6.53      5.28 o
  10   4   4        5.43       12.08      5.46 o
  11   4   4        0.51       10.45      7.67 o
  -9   5   4       33.26       51.76     39.06 o
  -8   5   4       54.76       49.31     34.29 o
  -7   5   4        1.31        1.98     24.00 o
  -6   5   4        8.59       11.34     14.67 o
  -5   5   4        5.94        1.49     13.70 o
  -4   5   4       43.61       39.71      7.86 o
  -3   5   4      916.22      930.22     11.49 o
  -2   5   4       83.02       72.57      0.96 o
  -1   5   4     1399.63     1369.31      6.75 o
   0   5   4       38.50       42.64      2.38 o
   1   5   4      631.01      639.67      4.09 o
   2   5   4       90.34      103.84      2.91 o
   3   5   4      125.71      115.89      3.35 o
   4   5   4     2215.54     2290.33     13.24 o
   5   5   4      218.28      232.83      4.94 o
   6   5   4      422.93      429.70      5.85 o
   7   5   4       22.37       27.69      4.59 o
   8   5   4       72.77       72.90      4.96 o
   9   5   4        6.25        9.27      5.17 o
  10   5   4        5.09       11.23      6.24 o
  11   5   4        0.27       10.03      6.65 o
  -8   6   4      106.08      152.93     37.22 o
  -7   6   4       34.95       26.22     27.12 o
  -6   6   4       18.71       20.39     15.12 o
  -5   6   4       30.93       41.53     15.09 o
  -4   6   4      502.16      515.79     19.72 o
  -3   6   4      152.64      123.00      4.33 o
  -2   6   4      551.88      576.99      3.09 o
  -1   6   4      154.88      159.44      2.61 o
   0   6   4        0.03        1.46      2.42 o
   1   6   4      144.09      137.79      3.42 o
   2   6   4        1.73        3.60      2.71 o
   3   6   4      162.83      160.80      4.34 o
   4   6   4        0.80        5.68      3.80 o
   5   6   4      129.00      139.72      4.79 o
   6   6   4       32.35       37.70      4.59 o
   7   6   4       78.96       74.88      4.89 o
   8   6   4       38.00       34.13      5.01 o
   9   6   4        1.64        4.58      5.43 o
  10   6   4        1.19        4.50      6.34 o
  11   6   4       45.86       46.65      7.25 o
  -8   7   4        0.73       20.59     34.84 o
  -7   7   4      163.63      174.48     35.28 o
  -6   7   4       14.85       17.39     16.96 o
  -5   7   4       20.76       40.36     16.56 o
  -4   7   4       12.39       21.27     15.11 o
  -3   7   4     1656.46     1633.34     26.89 o
  -2   7   4        1.64        2.49      2.14 o
  -1   7   4       45.16       41.23      2.65 o
   0   7   4        0.00        1.90      2.98 o
   1   7   4      394.86      386.27      4.77 o
   2   7   4      225.36      219.21      4.50 o
   3   7   4       68.63       71.95      3.99 o
   4   7   4      792.59      786.04      6.96 o
   5   7   4        1.17        7.96      4.25 o
   6   7   4       92.36       86.36      5.31 o
   7   7   4       83.61       86.73      5.15 o
   8   7   4        3.27        5.24      5.57 o
   9   7   4      200.23      200.17      6.71 o
  10   7   4       24.42       24.03      6.78 o
  11   7   4        7.86       16.39      7.14 o
  -7   8   4        5.73       63.91     35.38 o
  -6   8   4      134.91      189.24     34.23 o
  -5   8   4      106.73       99.90     21.31 o
  -4   8   4       15.09       17.56     25.54 o
  -3   8   4       47.63       53.69     11.02 o
  -2   8   4      414.52      417.08      3.92 o
  -1   8   4       75.57       82.24      3.18 o
   0   8   4        1.64        4.09      3.41 o
   1   8   4      159.25      155.69      4.20 o
   2   8   4      768.69      738.34      6.44 o
   3   8   4      654.69      631.48      6.81 o
   4   8   4      465.59      468.82      7.09 o
   5   8   4       11.34       11.37      5.16 o
   6   8   4       71.48       64.80      4.81 o
   7   8   4      182.54      173.74      5.68 o
   8   8   4       23.45       20.45      5.83 o
   9   8   4        1.81        9.11      6.54 o
  10   8   4       14.24       20.51      6.71 o
  11   8   4        4.98       11.09      7.14 o
  -5   9   4        3.40       18.76     23.95 o
  -4   9   4        2.62       -1.00     17.02 o
  -3   9   4        1.80       -0.30     23.13 o
  -2   9   4       62.76       65.71     17.38 o
  -1   9   4      297.88      301.27      4.26 o
   0   9   4       25.74       20.46      3.79 o
   1   9   4       61.11       54.95      4.15 o
   2   9   4      107.14      101.04      4.90 o
   3   9   4      121.24      124.38      5.03 o
   4   9   4       86.58       97.40      5.44 o
   5   9   4       45.28       40.13      5.33 o
   6   9   4       19.74       16.86      5.38 o
   7   9   4      264.03      258.88      6.91 o
   8   9   4       14.64       19.59      5.87 o
   9   9   4       12.81       13.66      6.45 o
  10   9   4        0.29        9.81      8.00 o
  -6  10   4        5.40       -4.40     35.72 o
  -5  10   4       12.40       31.68     23.83 o
  -4  10   4        4.65       16.32     19.07 o
  -3  10   4        7.05        7.03     16.77 o
  -2  10   4       10.58       27.82     21.95 o
  -1  10   4      243.06      244.21      9.00 o
   0  10   4        1.78        1.77      3.79 o
   1  10   4      257.87      271.42      5.47 o
   2  10   4       12.41       15.92      4.46 o
   3  10   4       80.02       79.33      5.14 o
   4  10   4        0.25        2.78      4.67 o
   5  10   4      175.01      182.23      6.05 o
   6  10   4       19.74       16.55      5.25 o
   7  10   4        1.33        2.11      5.94 o
   8  10   4        6.00        8.90      6.98 o
   9  10   4       30.10       33.43      6.80 o
  10  10   4        5.50       11.14      8.09 o
  -5  11   4        1.70       18.25     29.66 o
  -4  11   4        0.09        4.92     29.65 o
  -3  11   4        7.28       -0.86     28.90 o
  -1  11   4        1.02       -1.74     19.06 o
   0  11   4       11.31       11.20      4.08 o
   1  11   4       85.40       68.90      4.99 o
   2  11   4        9.36        9.13      4.88 o
   3  11   4       14.19       15.13      5.11 o
   4  11   4        0.18        2.43      5.52 o
   5  11   4        0.47        5.39      5.40 o
   6  11   4        9.68       13.11      6.30 o
   7  11   4       20.02       14.00      6.64 o
   8  11   4        5.20        6.54      6.33 o
   9  11   4       11.09       20.24      7.06 o
  -4  12   4        1.13       13.21     33.14 o
  -3  12   4        0.16       18.67     28.71 o
   0  12   4        2.09       -2.79     22.77 o
   1  12   4       75.93       64.39      4.97 o
   2  12   4      122.07      122.92      5.78 o
   3  12   4       38.95       33.13      5.29 o
   4  12   4       43.94       45.47      5.58 o
   5  12   4       14.65       19.99      5.37 o
   6  12   4       75.87       80.61      6.71 o
   7  12   4       64.29       64.20      6.43 o
   8  12   4      135.07      158.54      8.17 o
   9  12   4        5.21       13.04      8.37 o
  -2  13   4        7.38        8.01     34.90 o
   1  13   4        7.31       12.93     23.33 o
   2  13   4       44.09       42.67      5.93 o
   3  13   4        0.83        1.64      5.73 o
   4  13   4        6.64        8.27      6.10 o
   5  13   4       21.42       18.85      6.55 o
   6  13   4       47.80       47.53      6.64 o
   7  13   4       71.11       89.84      7.99 o
   8  13   4       14.71       16.22      7.08 o
   1  14   4        7.78        2.06     28.07 o
   2  14   4       14.67       18.25      7.05 o
   3  14   4      106.90      110.24      7.14 o
   4  14   4       37.13       38.89      6.73 o
   5  14   4        1.80        5.59      7.21 o
   6  14   4        1.16       13.56      7.46 o
   7  14   4       13.00       16.31      7.64 o
   2  15   4        0.26        6.10     29.13 o
   3  15   4        4.89       11.97      7.89 o
   4  15   4        2.47        8.03      7.74 o
  -6 -13   5       20.12       26.46      7.07 o
  -5 -13   5       16.69       21.37      7.34 o
  -4 -13   5       21.02       25.63      6.76 o
  -3 -13   5       39.53       38.14      7.04 o
  -2 -13   5       24.08       39.14      7.13 o
  -1 -13   5        2.24       11.79      7.01 o
   0 -13   5       17.34       21.95      7.70 o
  -7 -12   5        0.08        6.10      7.51 o
  -6 -12   5        7.64       21.57      7.83 o
  -5 -12   5       40.66       33.98      6.56 o
  -4 -12   5       15.11       21.84      6.56 o
  -3 -12   5        4.36       13.00      6.51 o
  -2 -12   5       63.37       75.40      6.71 o
  -1 -12   5       29.15       32.52      6.08 o
   0 -12   5        5.19       20.08      6.59 o
   1 -12   5        5.23       20.57     32.63 o
   2 -12   5       11.44       33.73     33.62 o
  -8 -11   5        0.10       10.19      8.48 o
  -7 -11   5        3.12       14.52      8.44 o
  -6 -11   5        4.96       11.07      5.89 o
  -5 -11   5       22.80       31.88      6.31 o
  -4 -11   5      100.63      111.86      6.15 o
  -3 -11   5        1.09        1.74      5.87 o
  -2 -11   5       98.14      102.97      6.57 o
  -1 -11   5        1.60       -0.37      5.66 o
   0 -11   5        0.91        5.32      5.70 o
   1 -11   5        8.46        7.99      5.43 o
   2 -11   5        8.39        4.37     32.22 o
   3 -11   5        1.79       16.03     35.01 o
   4 -11   5        4.22       32.96     37.13 o
  -9 -10   5        6.64       12.31      7.44 o
  -8 -10   5       44.93       50.58      8.06 o
  -7 -10   5       40.49       44.53      7.35 o
  -6 -10   5       31.28       26.25      6.41 o
  -5 -10   5      502.40      498.25      7.55 o
  -4 -10   5      207.34      241.23      6.22 o
  -3 -10   5       44.06       40.77      5.56 o
  -2 -10   5       19.49       21.82      5.07 o
  -1 -10   5       43.67       35.59      5.52 o
   0 -10   5       39.58       38.40      4.89 o
   1 -10   5      122.24      110.53      5.89 o
   2 -10   5        1.97        4.40      5.18 o
   3 -10   5        3.33       20.00     26.38 o
   4 -10   5        5.71       39.13     29.64 o
   5 -10   5        9.05        6.44     25.23 o
  -9  -9   5       32.77       39.75      7.76 o
  -8  -9   5        3.80        6.47      7.55 o
  -7  -9   5       16.83       24.13      6.34 o
  -6  -9   5      108.86      108.47      6.62 o
  -5  -9   5        0.85        8.40      5.26 o
  -4  -9   5      170.35      170.75      6.13 o
  -3  -9   5      348.63      355.33      6.28 o
  -2  -9   5      119.56      120.33      4.72 o
  -1  -9   5      173.67      144.38      5.69 o
   0  -9   5       42.44       36.96      5.20 o
   1  -9   5        5.62       12.20      4.74 o
   2  -9   5       87.56       80.37      5.04 o
   3  -9   5        9.25       11.92      4.61 o
   4  -9   5       46.51       42.70     25.94 o
   5  -9   5        2.13       22.75     23.58 o
   6  -9   5       26.93       42.95     19.17 o
 -10  -8   5        6.96        8.60      6.89 o
  -9  -8   5       12.35       14.47      6.77 o
  -8  -8   5       97.82      100.00      6.34 o
  -7  -8   5       42.11       38.01      5.85 o
  -6  -8   5       20.10       27.47      5.47 o
  -5  -8   5      634.03      640.65      7.75 o
  -4  -8   5      390.29      384.86      6.37 o
  -3  -8   5     2043.54     2012.78     10.83 o
  -2  -8   5       47.85       40.58      4.39 o
  -1  -8   5       11.70       16.81      4.06 o
   0  -8   5        2.52        3.65      4.17 o
   1  -8   5      153.66      146.77      5.08 o
   2  -8   5       65.71       62.25      4.53 o
   3  -8   5       23.72       26.88      4.39 o
   4  -8   5        1.43       16.14     18.48 o
   5  -8   5        0.04       12.47     16.69 o
   6  -8   5       97.65      101.10     21.13 o
   7  -8   5       15.09       34.11     25.88 o
 -10  -7   5       13.15       18.34      6.59 o
  -9  -7   5       43.14       43.80      6.37 o
  -8  -7   5      277.96      281.27      6.73 o
  -7  -7   5       17.50       15.28      5.25 o
  -6  -7   5      593.27      558.43      7.34 o
  -5  -7   5       23.94       18.74      5.03 o
  -4  -7   5        0.04        6.63      4.67 o
  -3  -7   5       53.38       53.40      4.41 o
  -2  -7   5       59.76       58.61      4.59 o
  -1  -7   5      163.18      166.50      4.95 o
   0  -7   5       32.83       35.02      3.68 o
   1  -7   5        1.66        5.57      3.67 o
   2  -7   5       21.66       12.96      4.15 o
   3  -7   5        2.68        3.93      3.95 o
   4  -7   5       21.85       24.60      4.32 o
   5  -7   5       11.13        6.06     21.03 o
   6  -7   5        4.89       21.28     17.49 o
   7  -7   5       18.19       10.31     17.82 o
 -10  -6   5        9.50        9.39      6.23 o
  -9  -6   5        2.70        7.82      5.40 o
  -8  -6   5        0.08        4.25      5.92 o
  -7  -6   5       16.17       13.49      5.15 o
  -6  -6   5       79.84       73.06      4.78 o
  -5  -6   5        8.24       10.71      4.82 o
  -4  -6   5        9.04       12.36      3.96 o
  -3  -6   5        5.55        9.72      4.48 o
  -2  -6   5        7.50        7.88      4.33 o
  -1  -6   5        0.58        5.71      3.98 o
   0  -6   5       18.69       19.21      3.85 o
   1  -6   5      123.54      135.77      4.66 o
   2  -6   5       43.53       40.76      3.65 o
   3  -6   5      273.77      286.84      4.99 o
   4  -6   5       43.75       31.65      4.10 o
   5  -6   5       58.72       56.66      4.19 o
   6  -6   5        1.07        8.24     20.10 o
   7  -6   5       44.51       50.37     18.21 o
   8  -6   5       46.34       39.09     23.07 o
 -11  -5   5        4.69       18.27     36.64 o
 -10  -5   5       25.25       23.55      6.33 o
  -9  -5   5        3.03        2.78      5.40 o
  -8  -5   5       62.40       59.91      5.11 o
  -7  -5   5        0.95        3.21      4.34 o
  -6  -5   5      343.06      334.78      5.43 o
  -5  -5   5      326.90      300.44      5.25 o
  -4  -5   5        4.49        7.30      4.20 o
  -3  -5   5       43.15       47.32      4.02 o
  -2  -5   5       35.27       44.37      3.68 o
  -1  -5   5     1142.65     1110.45      6.84 o
   0  -5   5      156.77      183.13      4.07 o
   1  -5   5        0.67        2.37      3.52 o
   2  -5   5       69.33       74.94      3.69 o
   3  -5   5       12.17       15.99      3.43 o
   4  -5   5      168.98      182.13      4.31 o
   5  -5   5      283.20      274.11      4.79 o
   6  -5   5      145.89      116.90     16.02 o
   7  -5   5       28.41       18.66     16.28 o
   8  -5   5        3.50       20.68     41.39 o
   9  -5   5       49.49       12.80     36.81 o
 -11  -4   5        9.91       -2.08     42.37 o
 -10  -4   5       58.51       76.55     23.05 o
  -9  -4   5       97.66       98.74      5.35 o
  -8  -4   5       67.47       68.71      4.83 o
  -7  -4   5        8.32        7.28      4.40 o
  -6  -4   5      352.92      311.63      5.68 o
  -5  -4   5        4.97        5.42      3.62 o
  -4  -4   5     1265.92     1296.13      7.39 o
  -3  -4   5     2563.91     2755.12     15.20 o
  -2  -4   5      810.32      845.30      5.99 o
  -1  -4   5      414.55      377.18      4.59 o
   0  -4   5       49.28       63.08      3.40 o
   1  -4   5      118.29      126.23      3.69 o
   2  -4   5       75.46       81.15      3.29 o
   3  -4   5       32.44       28.36      2.93 o
   4  -4   5      102.25      101.28      3.83 o
   5  -4   5      662.64      669.65      5.90 o
   6  -4   5       74.67       69.75      4.15 o
   7  -4   5       38.15       41.98     14.85 o
   8  -4   5       20.06        7.08     33.02 o
   9  -4   5       11.68       10.91     42.29 o
 -11  -3   5       19.73       39.45     34.51 o
 -10  -3   5       15.87       28.14     21.20 o
  -9  -3   5        6.77       16.41      5.09 o
  -8  -3   5       88.81       94.32      4.71 o
  -7  -3   5      885.18      868.55      8.77 o
  -6  -3   5      438.69      401.88      5.69 o
  -5  -3   5     1278.68     1267.03      7.33 o
  -4  -3   5      427.10      454.34      4.60 o
  -3  -3   5      891.41      895.99      6.01 o
  -2  -3   5       70.25       72.56      3.30 o
  -1  -3   5     1274.86     1244.00      6.63 o
   0  -3   5     1585.21     1648.69      6.72 o
   1  -3   5      270.06      250.76      3.91 o
   2  -3   5        8.91        6.30      2.92 o
   3  -3   5      220.82      228.99      3.62 o
   4  -3   5        0.55       -1.38      3.41 o
   5  -3   5       89.22       95.33      3.90 o
   6  -3   5       21.71       19.03      3.63 o
   7  -3   5       52.59       51.48      4.09 o
   8  -3   5       20.77       31.33     31.71 o
   9  -3   5        0.28       10.70     39.89 o
 -11  -2   5       72.56       68.10     39.38 o
 -10  -2   5        4.93        8.48     23.87 o
  -9  -2   5      355.32      352.31     24.84 o
  -8  -2   5      425.17      408.81      5.63 o
  -7  -2   5     1333.92     1318.46      7.86 o
  -6  -2   5      351.00      383.71      4.94 o
  -5  -2   5      196.98      202.91      3.92 o
  -4  -2   5      106.97      105.13      3.28 o
  -3  -2   5       56.97       62.59      2.92 o
  -2  -2   5      574.25      613.48      4.25 o
  -1  -2   5      679.55      738.34      4.64 o
   0  -2   5       17.90        9.08      2.55 o
   1  -2   5      688.00      623.34      4.65 o
   2  -2   5     3043.07     3010.98     10.23 o
   3  -2   5      813.19      816.24      5.34 o
   4  -2   5     1452.40     1388.64      6.80 o
   5  -2   5       12.93        8.35      3.58 o
   6  -2   5      269.38      269.16      4.68 o
   7  -2   5      157.36      160.97      4.59 o
   8  -2   5      148.02      173.28     20.31 o
   9  -2   5        0.76       30.51     33.19 o
  10  -2   5       15.70       63.05     43.20 o
 -11  -1   5       40.09       61.66     34.70 o
 -10  -1   5      172.24      169.80     25.09 o
  -9  -1   5       58.67       85.15     18.26 o
  -8  -1   5       78.36       64.95     12.44 o
  -7  -1   5       40.35       42.29      3.57 o
  -6  -1   5        1.76        3.29      3.18 o
  -5  -1   5       25.37       26.59      3.01 o
  -4  -1   5       37.72       32.52      2.65 o
  -3  -1   5        4.99        5.95      2.11 o
  -2  -1   5      111.54      113.58      2.44 o
  -1  -1   5     1318.49     1332.92      5.05 o
   0  -1   5       10.16       25.97      2.60 o
   1  -1   5       78.06       78.22      3.22 o
   2  -1   5      206.71      202.87      3.28 o
   3  -1   5     1098.09     1133.87      5.58 o
   4  -1   5      113.34      127.03      3.48 o
   5  -1   5      227.38      219.72      3.61 o
   6  -1   5        3.96        7.30      3.75 o
   7  -1   5      218.70      232.16      4.96 o
   8  -1   5       46.69       51.14      4.45 o
   9  -1   5        8.40       11.33     27.19 o
  10  -1   5       16.59       46.87     40.49 o
 -10   0   5       50.58       38.94     38.01 o
  -9   0   5        1.27       18.52     19.89 o
  -8   0   5       42.73       31.38     13.33 o
  -7   0   5       10.95        9.68      3.15 o
  -6   0   5      109.86      105.99      3.20 o
  -5   0   5      376.68      373.77      3.71 o
  -4   0   5      315.98      317.53      2.89 o
  -3   0   5      414.82      425.96      3.14 o
  -2   0   5        6.98        9.02      1.91 o
  -1   0   5       14.24        5.47      1.98 o
   0   0   5      160.08      149.28      2.44 o
   1   0   5      993.81     1010.54      4.93 o
   2   0   5       38.64       48.93      2.60 o
   3   0   5      472.13      503.84      4.16 o
   4   0   5      383.32      418.36      4.64 o
   5   0   5      101.00       92.06      3.34 o
   6   0   5        0.90        5.15      3.31 o
   7   0   5        2.77        8.63      4.01 o
   8   0   5        2.08        2.48      4.79 o
   9   0   5       33.21       38.29     10.20 o
  10   0   5       10.51       30.30     24.23 o
 -10   1   5       25.19       34.05     22.63 o
  -9   1   5       13.20       25.83     17.91 o
  -8   1   5      159.32      137.95     18.13 o
  -7   1   5       48.98       30.57     11.57 o
  -6   1   5       71.03       72.54      2.62 o
  -5   1   5        2.61        0.74      2.08 o
  -4   1   5     1877.98     1912.44      8.33 o
  -3   1   5     2807.08     2859.41      9.69 o
  -2   1   5       72.42       73.99      1.22 o
  -1   1   5      209.66      212.58      1.61 o
   0   1   5        2.33        2.10      2.12 o
   1   1   5     1612.76     1449.62      7.30 o
   2   1   5      323.64      394.29      3.91 o
   3   1   5      963.74      908.08      5.81 o
   4   1   5     1106.24     1086.81      6.02 o
   5   1   5      103.87      106.46      3.69 o
   6   1   5       25.50       24.34      3.51 o
   7   1   5      108.02       99.87      4.99 o
   8   1   5        1.46        4.62      4.96 o
   9   1   5        0.47        5.27      4.84 o
  10   1   5        3.33       15.00     23.08 o
  11   1   5       53.05       50.62     24.23 o
 -10   2   5        7.55       -6.01     26.05 o
  -9   2   5        4.09       -1.61     24.14 o
  -8   2   5        8.31       10.95     16.44 o
  -7   2   5      346.11      341.63     20.17 o
  -6   2   5      160.97      161.50     18.73 o
  -5   2   5      163.33      169.62      2.44 o
  -4   2   5        0.24        0.78      0.62 o
  -3   2   5       24.24       16.44      5.61 o
  -2   2   5      141.19      136.46      1.09 o
  -1   2   5      465.80      464.16      2.83 o
   0   2   5      330.63      358.43      2.45 o
   1   2   5    11895.48    11233.12     51.10 o
   2   2   5    14958.05    14488.84     59.77 o
   3   2   5      382.36      326.94      3.79 o
   4   2   5        5.19        8.46      3.20 o
   5   2   5      146.79      135.99      3.83 o
   6   2   5      611.04      620.93      5.95 o
   7   2   5        3.58        4.95      4.14 o
   8   2   5       93.42      102.85      5.02 o
   9   2   5       28.35       25.75      5.13 o
  10   2   5        2.04        8.87      6.50 o
  11   2   5       10.67       14.77     24.52 o
 -10   3   5       26.25       21.01     25.47 o
  -9   3   5       51.18       56.38     25.65 o
  -8   3   5       42.51       40.50     21.32 o
  -7   3   5       36.49       31.72     17.58 o
  -6   3   5       19.12       23.04     15.84 o
  -5   3   5      391.00      366.83     13.44 o
  -4   3   5      342.08      359.19     14.03 o
  -3   3   5       21.70       27.18      6.49 o
  -2   3   5        8.21       15.15     13.75 o
  -1   3   5        0.57        6.53      0.96 o
   0   3   5      509.84      486.20      3.04 o
   1   3   5      157.24      152.69      2.96 o
   2   3   5       76.70       94.67      2.93 o
   3   3   5       19.53       10.62      2.91 o
   4   3   5      429.64      446.16      4.76 o
   5   3   5        5.49        9.96      3.84 o
   6   3   5        5.55        5.68      4.01 o
   7   3   5       16.83       20.01      4.54 o
   8   3   5        3.57        5.36      4.45 o
   9   3   5       23.55       22.81      5.33 o
  10   3   5      120.66      124.69      6.09 o
  11   3   5        0.00       11.96     21.85 o
  -9   4   5        4.62       -2.88     26.46 o
  -8   4   5        8.05       36.03     28.38 o
  -7   4   5        5.82        3.98     27.72 o
  -6   4   5       13.84       14.83      9.62 o
  -5   4   5      163.07      151.99     11.65 o
  -4   4   5      283.10      285.29     11.82 o
  -3   4   5     1000.67     1006.82     15.23 o
  -2   4   5      505.32      556.98     20.94 o
  -1   4   5     1984.10     2092.52      7.28 o
   0   4   5     1247.68     1402.78      5.39 o
   1   4   5       51.31       49.89      2.84 o
   2   4   5       15.06       20.57      2.06 o
   3   4   5       19.20       20.61      3.24 o
   4   4   5     8845.12     9214.87     32.29 o
   5   4   5       14.27       22.88      4.31 o
   6   4   5       33.42       32.09      4.12 o
   7   4   5      433.09      413.47      5.78 o
   8   4   5       49.42       42.86      4.74 o
   9   4   5        0.44        4.71      5.41 o
  10   4   5       56.15       50.45      5.96 o
  11   4   5       10.27       14.06      6.53 o
  -9   5   5        1.23       17.68     24.29 o
  -8   5   5        2.74       -4.26     32.72 o
  -7   5   5       92.54       62.87     29.69 o
  -6   5   5        9.35        1.36     13.10 o
  -5   5   5       27.76       31.99      8.84 o
  -4   5   5        4.27       11.60      7.15 o
  -3   5   5       24.97       25.32      7.28 o
  -2   5   5       87.23       85.61      1.48 o
  -1   5   5      211.32      221.07      2.30 o
   0   5   5       26.81       22.84      2.15 o
   1   5   5     1121.81     1093.56      6.55 o
   2   5   5     1456.61     1596.44      6.97 o
   3   5   5     5826.56     5996.58     21.27 o
   4   5   5      224.29      238.37      4.57 o
   5   5   5        0.43        3.29      4.26 o
   6   5   5      171.55      193.93      4.97 o
   7   5   5       14.42       19.40      4.25 o
   8   5   5        0.00        1.81      4.56 o
   9   5   5       11.71       14.41      5.11 o
  10   5   5        0.11        9.53      6.13 o
  11   5   5        3.35       13.23      6.74 o
  -8   6   5        6.75       33.17     36.52 o
  -7   6   5       10.66       12.88     29.14 o
  -6   6   5        2.68       15.88     27.19 o
  -5   6   5        8.51       12.56     13.50 o
  -4   6   5       47.23       50.08     10.87 o
  -3   6   5       16.58       15.73      5.79 o
  -2   6   5       10.87       10.49      0.97 o
  -1   6   5      164.86      169.81      2.53 o
   0   6   5      345.12      362.99      3.52 o
   1   6   5     1781.73     1676.94      7.11 o
   2   6   5      106.66      113.58      3.84 o
   3   6   5     1550.19     1604.45      8.29 o
   4   6   5      147.38      139.54      4.47 o
   5   6   5       67.88       73.82      4.25 o
   6   6   5       13.34       13.69      4.42 o
   7   6   5       10.02        8.77      4.62 o
   8   6   5       30.00       27.57      4.56 o
   9   6   5        2.65        7.23      5.11 o
  10   6   5        8.26       14.10      5.75 o
  11   6   5       29.83       34.95      6.78 o
  -8   7   5        2.43       25.25     31.94 o
  -7   7   5        8.74       46.22     31.65 o
  -6   7   5       16.36       40.64     25.06 o
  -5   7   5        2.52        5.54     14.57 o
  -4   7   5       31.23       35.74     11.29 o
  -3   7   5      813.46      819.62     15.69 o
  -2   7   5      393.73      385.18      3.16 o
  -1   7   5      102.06      108.78      2.85 o
   0   7   5      173.06      164.80      3.36 o
   1   7   5      289.56      294.84      4.34 o
   2   7   5      657.07      639.17      5.88 o
   3   7   5      219.33      236.55      4.96 o
   4   7   5      135.17      150.29      5.06 o
   5   7   5       69.36       65.41      4.99 o
   6   7   5        1.48        9.17      4.76 o
   7   7   5      272.69      258.00      6.02 o
   8   7   5       48.70       36.76      5.50 o
   9   7   5       51.84       45.19      6.06 o
  10   7   5       19.91       26.43      6.33 o
  11   7   5       12.95       19.36      7.41 o
  -7   8   5        9.27       28.47     31.95 o
  -6   8   5        0.21        2.80     30.04 o
  -5   8   5       47.96       60.46     16.90 o
  -4   8   5        6.22       14.00     14.68 o
  -3   8   5       61.96       61.48      9.82 o
  -2   8   5     1032.92      974.66     18.19 o
  -1   8   5       23.80       23.20      2.77 o
   0   8   5      177.19      188.23      4.01 o
   1   8   5      279.65      292.16      4.80 o
   2   8   5      740.02      754.09      6.52 o
   3   8   5        4.99        2.78      4.30 o
   4   8   5      439.34      463.86      6.57 o
   5   8   5        0.72        3.79      5.06 o
   6   8   5       74.63       59.30      4.97 o
   7   8   5      436.16      384.94      6.81 o
   8   8   5       10.86       14.03      5.53 o
   9   8   5       31.08       31.99      6.29 o
  10   8   5        5.44       13.40      6.87 o
  11   8   5        4.96        9.75      8.48 o
  -5   9   5       22.08       31.78     19.04 o
  -4   9   5        5.37       -5.21     24.56 o
  -3   9   5        0.09       -4.46     16.00 o
  -2   9   5        6.03        8.50      9.62 o
  -1   9   5     2253.46     2221.94     15.00 o
   0   9   5      557.12      523.51      5.35 o
   1   9   5     1053.64     1039.30      7.43 o
   2   9   5      509.33      487.31      6.07 o
   3   9   5       10.25       13.49      4.22 o
   4   9   5        0.09        3.92      5.00 o
   5   9   5      237.09      227.62      6.09 o
   6   9   5       60.17       55.21      5.74 o
   7   9   5      143.75      123.66      5.77 o
   8   9   5        3.78       11.93      6.99 o
   9   9   5        3.16        2.29      6.69 o
  10   9   5        2.06        8.62      7.32 o
  -6  10   5        0.85        2.48     34.03 o
  -5  10   5       22.54       30.51     20.45 o
  -4  10   5        3.90       12.19     18.71 o
  -3  10   5        4.41       12.53     17.12 o
  -2  10   5      109.96      129.20     22.85 o
  -1  10   5       17.38       17.17     18.52 o
   0  10   5     1582.25     1576.22     12.66 o
   1  10   5       51.61       50.75      4.25 o
   2  10   5       20.20       22.26      4.37 o
   3  10   5      247.37      227.19      5.94 o
   4  10   5       23.26       23.51      4.75 o
   5  10   5      120.19      107.02      5.31 o
   6  10   5        2.24        2.19      5.98 o
   7  10   5        2.24        7.05      5.34 o
   8  10   5        0.05        2.78      5.92 o
   9  10   5       21.78       21.95      7.09 o
  10  10   5        0.49        8.47      7.16 o
  -4  11   5       26.96       24.91     29.54 o
  -3  11   5       16.95        1.44     26.06 o
  -1  11   5       51.43       62.68     21.32 o
   0  11   5        2.00        2.59      3.94 o
   1  11   5      139.23      134.24      5.05 o
   2  11   5       48.08       49.89      5.07 o
   3  11   5        0.89        3.38      5.25 o
   4  11   5      149.69      134.42      5.91 o
   5  11   5       25.20       24.20      5.79 o
   6  11   5      230.34      234.40      6.94 o
   7  11   5       28.52       37.69      5.89 o
   8  11   5        4.83       11.58      6.33 o
   9  11   5        1.93       15.79      7.14 o
  10  11   5        5.93       16.06      8.09 o
  -4  12   5        0.90        0.06     31.25 o
  -3  12   5       36.75        4.04     30.19 o
   0  12   5        0.04       12.42     20.99 o
   1  12   5        0.04        3.71      4.94 o
   2  12   5       41.89       42.97      5.30 o
   3  12   5       35.00       29.76      5.35 o
   4  12   5       26.06       22.89      5.81 o
   5  12   5        0.31        1.74      6.19 o
   6  12   5       10.77        6.60      5.98 o
   7  12   5       29.44       29.23      7.37 o
   8  12   5        0.00       12.05      7.96 o
   9  12   5        1.92       11.43      8.23 o
   0  13   5       23.61       28.52     25.27 o
   1  13   5       11.20       29.62     25.07 o
   2  13   5        0.00        3.67      5.76 o
   3  13   5        0.17        5.57      6.16 o
   4  13   5        5.76        9.91      6.14 o
   5  13   5        4.64        8.51      6.18 o
   6  13   5       26.27       25.27      6.71 o
   7  13   5       14.89       21.96      7.84 o
   8  13   5       45.31       47.68      7.68 o
   2  14   5       10.60       -0.01     29.50 o
   3  14   5        0.00        9.13      6.52 o
   4  14   5        0.47        7.85      6.58 o
   5  14   5        0.01        3.83      6.48 o
   6  14   5        1.63        9.13      7.71 o
   7  14   5        0.01        9.07      7.45 o
   3  15   5        8.11       21.10     13.08 o
   4  15   5        0.56        5.39      7.68 o
  -5 -13   6       16.49       23.10      8.21 o
  -4 -13   6        1.98        7.93      7.86 o
  -3 -13   6        5.00       13.24      6.62 o
  -2 -13   6       28.00       42.30      7.04 o
  -1 -13   6        6.48        7.56      7.26 o
   0 -13   6        3.85        7.48      7.12 o
  -7 -12   6       50.47       56.89      7.81 o
  -6 -12   6        7.31       14.33      6.79 o
  -5 -12   6        2.45        7.37      7.62 o
  -4 -12   6        1.90        9.33      7.22 o
  -3 -12   6       37.49       38.51      7.19 o
  -2 -12   6       12.30       15.47      6.20 o
  -1 -12   6        1.25        9.97      6.47 o
   0 -12   6        0.60        6.89      6.25 o
   1 -12   6       65.49       66.08      7.64 o
   2 -12   6        5.81        2.99     37.38 o
  -8 -11   6       44.06       48.47      7.33 o
  -7 -11   6        4.24        8.42      6.93 o
  -6 -11   6       29.97       29.26      6.86 o
  -5 -11   6        4.17        7.49      5.89 o
  -4 -11   6        5.17        7.81      6.63 o
  -3 -11   6      124.94      124.79      6.46 o
  -2 -11   6       10.51       12.97      5.67 o
  -1 -11   6       22.09       20.59      5.57 o
   0 -11   6        7.54       13.29      5.67 o
   1 -11   6        2.40       11.58      5.90 o
   2 -11   6        3.22       -0.42     34.16 o
   3 -11   6       15.27       16.21     30.36 o
  -9 -10   6       35.57       38.80      7.78 o
  -8 -10   6       23.75       28.57      7.38 o
  -7 -10   6       26.05       20.47      6.34 o
  -6 -10   6       30.63       31.54      6.61 o
  -5 -10   6       69.71       62.75      6.33 o
  -4 -10   6       71.61       66.12      6.10 o
  -3 -10   6       96.49       82.93      5.68 o
  -2 -10   6       19.43       20.23      5.29 o
  -1 -10   6        8.36       16.10      4.90 o
   0 -10   6        2.60        5.13      5.66 o
   1 -10   6       23.24       19.96      5.48 o
   2 -10   6       38.40       38.90      5.68 o
   3 -10   6       12.75       22.31     33.36 o
   4 -10   6        0.79       -3.74     34.92 o
   5 -10   6        8.02       -1.88     36.59 o
  -9  -9   6        0.03        7.00      8.11 o
  -8  -9   6       39.68       48.58      7.44 o
  -7  -9   6        6.47        8.50      5.89 o
  -6  -9   6        2.58        4.80      5.76 o
  -5  -9   6       15.25       14.97      5.26 o
  -4  -9   6      375.76      351.45      7.04 o
  -3  -9   6       75.48       68.20      5.02 o
  -2  -9   6       24.38       25.17      4.97 o
  -1  -9   6       12.32       12.79      5.32 o
   0  -9   6      370.51      343.05      6.89 o
   1  -9   6       57.56       62.94      5.09 o
   2  -9   6      101.89       92.41      5.36 o
   3  -9   6        5.56        7.29      4.84 o
   4  -9   6       50.15       56.30     32.93 o
   5  -9   6        4.14       -2.99     23.52 o
   6  -9   6        3.61       30.06     20.03 o
 -10  -8   6        1.79       11.83      8.11 o
  -9  -8   6        1.92       13.49      6.93 o
  -8  -8   6       38.33       35.03      6.40 o
  -7  -8   6        8.37       11.08      5.81 o
  -6  -8   6       17.81       18.26      5.72 o
  -5  -8   6        2.31       10.04      4.98 o
  -4  -8   6       26.30       19.67      4.47 o
  -3  -8   6      156.87      159.14      5.21 o
  -2  -8   6      162.30      151.70      5.24 o
  -1  -8   6       38.46       37.13      4.72 o
   0  -8   6      243.84      219.49      5.71 o
   1  -8   6      228.85      203.39      5.31 o
   2  -8   6      329.50      332.46      6.14 o
   3  -8   6       46.41       40.53      4.75 o
   4  -8   6       41.84       51.62      7.78 o
   5  -8   6        3.26       24.78     25.08 o
   6  -8   6        0.09       22.15     19.51 o
 -10  -7   6        0.10        7.81      6.85 o
  -9  -7   6       18.72       18.30      6.36 o
  -8  -7   6      264.46      277.89      6.95 o
  -7  -7   6       22.25       26.80      5.24 o
  -6  -7   6       66.83       66.24      5.30 o
  -5  -7   6      196.17      209.41      6.06 o
  -4  -7   6        0.27        9.29      4.82 o
  -3  -7   6      116.74      118.36      4.92 o
  -2  -7   6     1105.05     1057.34      8.69 o
  -1  -7   6      328.85      317.32      5.79 o
   0  -7   6       36.60       47.20      4.26 o
   1  -7   6       44.03       40.19      4.12 o
   2  -7   6      171.72      131.78      4.85 o
   3  -7   6       18.88       25.02      4.34 o
   4  -7   6       30.13       27.30      4.54 o
   5  -7   6       51.50       65.23     16.54 o
   6  -7   6        0.00        7.49     17.46 o
   7  -7   6       17.76       16.46     19.07 o
 -10  -6   6        0.93        9.75      6.73 o
  -9  -6   6       14.45       15.12      5.79 o
  -8  -6   6        0.52        3.76      5.32 o
  -7  -6   6       56.02       61.99      5.19 o
  -6  -6   6      123.31      125.63      5.25 o
  -5  -6   6       85.66       92.49      4.55 o
  -4  -6   6      127.61      136.86      5.00 o
  -3  -6   6       17.42       16.84      3.90 o
  -2  -6   6       45.84       51.85      3.91 o
  -1  -6   6      378.08      374.88      5.41 o
   0  -6   6     1547.71     1571.19      8.35 o
   1  -6   6      130.13      142.88      4.43 o
   2  -6   6       23.17       23.25      3.68 o
   3  -6   6      540.96      482.51      5.83 o
   4  -6   6        1.64        5.64      4.25 o
   5  -6   6       51.53       45.20      4.47 o
   6  -6   6       40.10       32.07     17.62 o
   7  -6   6        0.15       14.57     17.12 o
   8  -6   6        1.64       11.79     25.72 o
 -10  -5   6       36.18       23.69     24.13 o
  -9  -5   6       58.14       58.93      5.65 o
  -8  -5   6        0.02        3.45      5.08 o
  -7  -5   6       61.82       55.06      5.02 o
  -6  -5   6      181.54      176.01      5.08 o
  -5  -5   6       25.44       25.12      4.22 o
  -4  -5   6      387.16      426.69      5.75 o
  -3  -5   6       81.51       79.35      4.10 o
  -2  -5   6     1525.93     1602.29      9.63 o
  -1  -5   6     1730.12     1770.46      8.62 o
   0  -5   6       48.61       44.29      3.55 o
   1  -5   6       24.80       32.17      4.02 o
   2  -5   6       91.72       90.53      4.28 o
   3  -5   6        0.65        5.57      3.65 o
   4  -5   6      100.45       98.77      4.19 o
   5  -5   6       95.32       84.72      4.23 o
   6  -5   6        6.80        8.84      6.37 o
   7  -5   6       50.14       44.30     15.90 o
   8  -5   6        0.36       13.08     36.80 o
 -11  -4   6        0.49       11.14     27.63 o
 -10  -4   6       12.81       43.73     23.36 o
  -9  -4   6       18.29       19.44      5.09 o
  -8  -4   6        9.02        9.04      4.78 o
  -7  -4   6        2.25        1.48      4.45 o
  -6  -4   6       34.93       26.75      4.04 o
  -5  -4   6        0.00        1.85      3.67 o
  -4  -4   6       17.89       15.91      3.91 o
  -3  -4   6     1318.06     1381.21      7.61 o
  -2  -4   6     1172.09     1204.59      6.92 o
  -1  -4   6      990.93     1029.18      6.72 o
   0  -4   6        3.47        5.66      3.40 o
   1  -4   6      455.16      474.24      5.29 o
   2  -4   6       15.77       21.27      3.33 o
   3  -4   6       46.39       47.88      3.08 o
   4  -4   6      487.82      483.84      5.42 o
   5  -4   6       46.91       47.11      3.90 o
   6  -4   6        0.67        2.11      4.19 o
   7  -4   6        0.00       -2.29     15.53 o
   8  -4   6       26.92       29.16     40.13 o
 -11  -3   6       18.52       -8.07     36.01 o
 -10  -3   6       61.53       57.73     24.04 o
  -9  -3   6       45.11       31.23     18.45 o
  -8  -3   6        5.71        6.34      4.34 o
  -7  -3   6      119.18      120.27      4.64 o
  -6  -3   6       45.12       38.95      4.19 o
  -5  -3   6       53.98       64.86      3.80 o
  -4  -3   6     2221.13     2339.64      9.04 o
  -3  -3   6      910.92      976.55      5.90 o
  -2  -3   6      877.92      959.87      5.98 o
  -1  -3   6       75.45       59.34      3.02 o
   0  -3   6      807.22      863.70      5.75 o
   1  -3   6     1041.30     1092.70      6.14 o
   2  -3   6      392.77      389.16      4.25 o
   3  -3   6       41.29       46.94      3.48 o
   4  -3   6       49.51       49.21      3.53 o
   5  -3   6      139.57      147.32      4.32 o
   6  -3   6        0.34        3.42      4.04 o
   7  -3   6        6.76        7.92      4.18 o
   8  -3   6       47.11       55.18     20.07 o
   9  -3   6       16.98        5.44     38.27 o
 -11  -2   6        3.62       65.87     39.05 o
 -10  -2   6        2.34       26.37     23.43 o
  -9  -2   6        4.79       17.08     19.25 o
  -8  -2   6        0.45        2.32      3.97 o
  -7  -2   6        0.75        0.81      3.79 o
  -6  -2   6        3.05        3.97      3.66 o
  -5  -2   6      135.21      130.10      3.80 o
  -4  -2   6       14.44        8.34      3.25 o
  -3  -2   6     1367.69     1322.65      6.63 o
  -2  -2   6     6736.32     7467.96     25.24 o
  -1  -2   6     1333.76     1326.22      6.02 o
   0  -2   6     1010.03      992.96      5.31 o
   1  -2   6        5.39        7.72      3.03 o
   2  -2   6       53.50       61.47      2.83 o
   3  -2   6      260.11      278.74      4.03 o
   4  -2   6       58.64       66.41      3.60 o
   5  -2   6      237.30      226.32      4.53 o
   6  -2   6        9.51       10.15      3.86 o
   7  -2   6      310.92      330.84      5.51 o
   8  -2   6      125.80      148.61     39.52 o
   9  -2   6        3.74       14.05     35.54 o
  10  -2   6        6.03       21.43     39.98 o
 -10  -1   6        2.78        8.14     23.66 o
  -9  -1   6       50.06       40.87     21.35 o
  -8  -1   6        0.43        9.56     13.24 o
  -7  -1   6        7.71        7.27      3.43 o
  -6  -1   6      328.09      322.34      4.43 o
  -5  -1   6      683.82      696.00      4.65 o
  -4  -1   6       42.39       38.75      2.43 o
  -3  -1   6     3949.31     4108.48     13.74 o
  -2  -1   6      146.30      142.83      2.61 o
  -1  -1   6     2906.74     2731.46      9.53 o
   0  -1   6      433.53      478.08      4.05 o
   1  -1   6       51.74       44.50      3.25 o
   2  -1   6      282.48      283.59      3.63 o
   3  -1   6      207.07      207.14      3.75 o
   4  -1   6      464.77      519.09      4.83 o
   5  -1   6        4.75        7.21      3.31 o
   6  -1   6       33.90       44.05      4.15 o
   7  -1   6       22.88       20.90      4.21 o
   8  -1   6        0.34        8.67      4.43 o
   9  -1   6       47.97       67.37     34.26 o
  10  -1   6        3.33       36.09     33.89 o
 -10   0   6        0.52       11.93     21.95 o
  -9   0   6      177.05      223.58     22.40 o
  -8   0   6        0.01      -10.20     16.66 o
  -7   0   6        5.93        9.17      3.92 o
  -6   0   6      111.42      114.75      3.27 o
  -5   0   6     1007.38     1021.58      7.48 o
  -4   0   6     1066.78     1041.84      4.65 o
  -3   0   6     1416.95     1453.17      5.18 o
  -2   0   6     2178.75     2310.40      9.27 o
  -1   0   6      624.50      646.52      3.54 o
   0   0   6     1730.52     1611.43      5.38 o
   1   0   6      710.50      646.77      4.59 o
   2   0   6     1539.05     1557.30      7.21 o
   3   0   6       74.96       70.82      2.71 o
   4   0   6      471.62      516.29      5.15 o
   5   0   6      182.86      196.78      4.02 o
   6   0   6        0.42        0.77      3.56 o
   7   0   6        8.87        8.57      4.09 o
   8   0   6       66.75       58.12      4.80 o
   9   0   6       19.41       25.56      5.78 o
  10   0   6       72.12      105.46     34.28 o
 -10   1   6        9.20        9.61     33.23 o
  -9   1   6       46.30       55.77     19.87 o
  -8   1   6        0.38       12.84     17.19 o
  -7   1   6        0.08       -5.23     11.68 o
  -6   1   6      230.58      217.44      3.32 o
  -5   1   6      167.60      168.04      2.59 o
  -4   1   6     1504.97     1446.13      4.73 o
  -3   1   6     5817.61     5939.40     11.85 o
  -2   1   6      195.18      213.64      2.07 o
  -1   1   6      707.51      718.41      3.57 o
   0   1   6      124.77      135.54      2.63 o
   1   1   6     1706.04     1714.84      6.52 o
   2   1   6      197.27      176.92      3.24 o
   3   1   6      494.69      499.33      5.06 o
   4   1   6     1435.80     1397.60      7.17 o
   5   1   6       73.26       66.23      3.96 o
   6   1   6      118.21      121.41      4.59 o
   7   1   6        8.50       10.88      4.58 o
   8   1   6        2.29        5.52      4.87 o
   9   1   6       18.06       14.95      5.01 o
  10   1   6        6.10       20.08     22.86 o
  11   1   6        3.69        3.80     27.45 o
 -10   2   6       66.72       55.66     22.84 o
  -9   2   6       18.39       42.96     30.92 o
  -8   2   6       78.43       89.67     17.43 o
  -7   2   6      338.14      304.71     20.01 o
  -6   2   6      151.80      153.98     15.19 o
  -5   2   6      301.06      289.31      2.50 o
  -4   2   6      869.21      886.65      5.63 o
  -3   2   6       16.36       19.25      0.68 o
  -2   2   6     2170.74     2294.27      9.36 o
  -1   2   6     2072.48     2087.31      8.15 o
   0   2   6       90.31       88.82      2.41 o
   1   2   6        0.49        4.01      2.77 o
   2   2   6       11.83       18.83      3.23 o
   3   2   6      676.94      732.12      5.83 o
   4   2   6      135.50      136.51      3.71 o
   5   2   6       66.32       68.89      3.82 o
   6   2   6        0.00        5.41      3.93 o
   7   2   6        0.00        1.35      4.04 o
   8   2   6       10.82       11.47      4.71 o
   9   2   6      160.82      159.61      6.12 o
  10   2   6       62.42       55.32      5.86 o
  11   2   6        3.01        8.61     20.33 o
 -10   3   6       10.05        7.95     25.53 o
  -9   3   6        0.18       11.27     25.05 o
  -8   3   6       36.97        9.68     32.20 o
  -7   3   6        1.42       -0.15     14.93 o
  -6   3   6       69.13       59.27     14.57 o
  -5   3   6        8.79        9.29     10.67 o
  -4   3   6       14.46       13.45      7.32 o
  -3   3   6     2004.37     2176.30     21.40 o
  -2   3   6        1.53       -0.10      5.87 o
  -1   3   6      479.68      569.36      2.11 o
   0   3   6      817.83      878.73      4.01 o
   1   3   6      288.06      307.58      3.14 o
   2   3   6      300.15      275.10      3.51 o
   3   3   6      666.06      691.40      4.89 o
   4   3   6     2740.34     2849.44     11.33 o
   5   3   6       32.99       34.35      3.60 o
   6   3   6        8.62        9.77      4.05 o
   7   3   6       62.87       70.10      4.81 o
   8   3   6      100.93      104.32      5.04 o
   9   3   6       13.17       20.72      5.38 o
  10   3   6       15.30       12.74      5.83 o
  11   3   6       37.20       20.16     20.49 o
  -9   4   6       42.38       37.58     22.61 o
  -8   4   6        1.71       -7.50     27.37 o
  -7   4   6        5.66       -3.38     18.00 o
  -6   4   6      189.66      192.97     18.76 o
  -5   4   6        5.26        0.41     10.02 o
  -4   4   6       30.15       29.89      8.11 o
  -3   4   6       18.18       22.20      7.02 o
  -2   4   6     1237.06     1317.23     30.34 o
  -1   4   6     2053.60     2166.47      6.23 o
   0   4   6      679.40      689.03      5.25 o
   1   4   6     2459.76     2518.51     12.79 o
   2   4   6      187.04      216.68      3.18 o
   3   4   6      247.21      254.72      3.72 o
   4   4   6     3465.30     3408.76     12.00 o
   5   4   6        1.99        6.40      3.94 o
   6   4   6       14.24       21.37      4.77 o
   7   4   6        3.53        7.41      4.61 o
   8   4   6      123.15      113.88      5.12 o
   9   4   6      117.51      128.01      5.85 o
  10   4   6       12.49       15.14      6.01 o
  11   4   6        4.47        7.01      6.78 o
  -9   5   6        0.10        5.01     37.99 o
  -8   5   6       40.60       21.42     22.96 o
  -7   5   6        5.14        5.68     30.17 o
  -6   5   6      123.05       84.33     28.22 o
  -5   5   6      482.56      436.97     14.07 o
  -4   5   6        1.28        3.69      7.60 o
  -3   5   6      169.61      150.76      9.19 o
  -2   5   6       50.94       42.46     10.68 o
  -1   5   6      151.50      182.18      2.34 o
   0   5   6     1849.60     1908.06     11.69 o
   1   5   6       18.57       19.08      2.77 o
   2   5   6      656.36      704.50      5.32 o
   3   5   6       17.09       19.53      3.01 o
   4   5   6       96.27       98.15      4.10 o
   5   5   6       67.15       70.35      4.43 o
   6   5   6        2.54        2.89      4.54 o
   7   5   6       62.42       65.43      4.73 o
   8   5   6       19.57       18.56      4.84 o
   9   5   6        0.08        3.06      5.62 o
  10   5   6        7.21       14.25      6.10 o
  11   5   6        0.20       11.46      7.16 o
  -8   6   6       74.85       83.95     38.02 o
  -7   6   6       89.53       65.34     31.61 o
  -6   6   6       11.77       29.73     26.08 o
  -5   6   6       81.51       60.85     14.55 o
  -4   6   6       70.99       59.65     11.02 o
  -3   6   6        3.19        8.83      7.24 o
  -2   6   6       85.59       80.23      1.75 o
  -1   6   6       59.95       57.12      2.18 o
   0   6   6      665.16      686.78      4.51 o
   1   6   6       58.68       66.04      3.06 o
   2   6   6       58.41       66.82      3.67 o
   3   6   6      123.92      120.41      3.30 o
   4   6   6       19.64       24.30      3.55 o
   5   6   6       78.10       72.69      4.79 o
   6   6   6       44.94       40.23      5.26 o
   7   6   6       39.44       37.88      4.56 o
   8   6   6        0.34        2.06      4.58 o
   9   6   6       17.62       18.33      5.68 o
  10   6   6        8.74       13.04      6.60 o
  11   6   6        1.11       12.02      7.14 o
  -8   7   6        6.40       21.06     34.52 o
  -7   7   6      161.95      177.29     33.88 o
  -5   7   6        4.58       14.50     14.68 o
  -4   7   6      137.72      151.93     12.55 o
  -3   7   6      328.50      353.25     17.20 o
  -2   7   6        3.05        4.80      1.62 o
  -1   7   6        9.91        7.27      2.30 o
   0   7   6      238.29      224.76      3.45 o
   1   7   6       31.60       38.33      3.55 o
   2   7   6       18.27       18.44      3.06 o
   3   7   6       48.11       44.27      2.98 o
   4   7   6      135.20      137.27      5.07 o
   5   7   6      146.15      155.89      4.86 o
   6   7   6       42.05       39.30      4.82 o
   7   7   6      114.89      113.99      5.80 o
   8   7   6        4.86       10.59      5.16 o
   9   7   6       21.32       23.95      5.61 o
  10   7   6       17.93       29.08      6.04 o
  11   7   6        8.81       14.49      6.84 o
  -7   8   6        1.07       11.08     29.37 o
  -6   8   6      125.07      135.08     32.31 o
  -5   8   6      125.91      121.13     17.73 o
  -4   8   6        4.82       12.79     11.91 o
  -3   8   6       38.76       36.25      9.67 o
  -2   8   6      112.92      105.29     10.87 o
  -1   8   6       17.17       16.24      2.77 o
   0   8   6       59.41       57.03      3.40 o
   1   8   6        5.01        8.37      3.51 o
   2   8   6        0.13        0.99      4.00 o
   3   8   6      250.55      256.65      5.43 o
   4   8   6       82.79       87.53      5.14 o
   5   8   6       19.23       17.95      4.42 o
   6   8   6      158.69      153.30      5.39 o
   7   8   6       44.40       36.21      5.35 o
   8   8   6       53.98       54.90      5.81 o
   9   8   6        1.64        9.79      6.17 o
  10   8   6        4.80        8.44      6.65 o
  11   8   6        3.72       10.93      8.49 o
  -6   9   6        7.69        5.57     29.61 o
  -5   9   6       79.39       42.66     30.00 o
  -4   9   6       24.05        7.98     16.26 o
  -3   9   6        7.78       10.01     21.76 o
  -2   9   6       64.82       55.84     10.48 o
  -1   9   6       74.70       80.16      3.13 o
   0   9   6        4.81        3.14      3.41 o
   1   9   6       19.29       18.94      3.90 o
   2   9   6        0.20       -0.05      4.28 o
   3   9   6       32.18       32.88      4.60 o
   4   9   6      272.63      266.39      5.96 o
   5   9   6       18.23       21.47      4.82 o
   6   9   6       19.17       23.24      5.24 o
   7   9   6        1.12        8.27      5.98 o
   8   9   6        1.60        2.52      5.66 o
   9   9   6        0.03        8.98      7.62 o
  10   9   6       20.60       30.33      6.79 o
  -4  10   6        3.00       11.71     18.12 o
  -3  10   6       40.17       43.28     25.90 o
  -2  10   6       26.20       40.28     17.94 o
  -1  10   6      110.34      103.40     20.93 o
   0  10   6      227.87      227.37      4.73 o
   1  10   6        4.18        5.13      4.01 o
   2  10   6       13.34       10.01      4.24 o
   3  10   6        0.27        1.77      4.63 o
   4  10   6      163.61      151.56      5.11 o
   5  10   6      226.36      197.83      6.07 o
   6  10   6       20.71       25.27      6.02 o
   7  10   6        0.40        6.57      6.90 o
   8  10   6       17.92       23.74      7.11 o
   9  10   6        0.58        6.49      8.44 o
  10  10   6        0.39        8.86      7.25 o
  -4  11   6        9.39       17.01     28.19 o
  -3  11   6       32.43       55.12     26.34 o
  -1  11   6       47.92       41.89     21.31 o
   0  11   6      106.84      111.90     11.96 o
   1  11   6       20.67       20.04      4.41 o
   2  11   6       51.06       43.05      4.96 o
   3  11   6       59.62       54.83      5.18 o
   4  11   6      119.14      107.32      5.53 o
   5  11   6        6.72       10.12      5.75 o
   6  11   6       16.64        8.82      5.50 o
   7  11   6       26.44       28.38      6.81 o
   8  11   6       12.13       18.51      7.30 o
   9  11   6        7.71       15.10      7.31 o
  -4  12   6        0.33       10.49     29.27 o
  -3  12   6        0.11      -12.68     28.68 o
   0  12   6       22.25        6.95     22.92 o
   1  12   6        3.83        6.24      4.73 o
   2  12   6        1.65        6.92      4.99 o
   3  12   6       67.26       60.36      5.75 o
   4  12   6       98.82       93.85      5.91 o
   5  12   6        0.18        7.55      6.35 o
   6  12   6       66.54       61.82      6.98 o
   7  12   6       19.88       27.72      6.56 o
   8  12   6        2.72        5.45      6.78 o
   9  12   6       16.86       28.50      8.41 o
   0  13   6       28.65       72.25     25.57 o
   1  13   6        8.92        9.96     25.70 o
   2  13   6      105.39      108.03      5.89 o
   3  13   6        2.96        8.66      5.73 o
   4  13   6       74.21       77.29      6.51 o
   5  13   6       48.08       48.23      6.82 o
   6  13   6        1.07        6.85      8.09 o
   7  13   6        8.36       16.12      7.35 o
   8  13   6        0.38       10.23      7.92 o
   1  14   6       14.98       28.87     27.36 o
   2  14   6       36.32       55.57     27.18 o
   3  14   6        1.09        5.32      6.21 o
   4  14   6       25.10       26.51      6.31 o
   5  14   6        6.69       10.78      6.98 o
   6  14   6        4.52       11.25      7.09 o
   7  14   6        6.22       15.28      6.95 o
   2  15   6        5.91        1.48     30.93 o
   3  15   6       39.31       40.83     26.24 o
   4  15   6       14.06       22.13      7.24 o
  -4 -13   7       73.99       86.53      8.29 o
  -3 -13   7       75.94       80.44      7.62 o
  -2 -13   7      168.36      174.15      8.41 o
  -1 -13   7        0.00       11.25      7.89 o
  -6 -12   7       13.85       12.89      7.43 o
  -5 -12   7       31.69       42.70      7.95 o
  -4 -12   7       32.08       32.76      6.91 o
  -3 -12   7       19.01       15.64      6.26 o
  -2 -12   7       72.40       83.90      6.98 o
  -1 -12   7        8.04       16.04      6.63 o
   0 -12   7       11.68       21.29      6.67 o
   1 -12   7        8.05       16.64      7.37 o
  -8 -11   7        0.34        7.47      7.58 o
  -7 -11   7        0.46       11.50      7.58 o
  -6 -11   7        0.40       15.53      7.27 o
  -5 -11   7       50.00       53.13      7.16 o
  -4 -11   7        5.83       10.53      6.13 o
  -3 -11   7        0.00        1.09      6.86 o
  -2 -11   7       42.56       42.65      6.15 o
  -1 -11   7        0.71        5.97      5.67 o
   0 -11   7        0.78        3.70      6.60 o
   1 -11   7        9.16        8.22      6.31 o
   2 -11   7        8.79        5.93     20.37 o
   3 -11   7        0.01       23.36     36.78 o
  -8 -10   7        2.63        8.17      7.60 o
  -7 -10   7       35.37       53.22      7.07 o
  -6 -10   7       46.19       46.38      6.19 o
  -5 -10   7       22.00       19.54      5.70 o
  -4 -10   7       13.32       17.08      5.36 o
  -3 -10   7       15.22       15.74      5.18 o
  -2 -10   7       52.67       54.14      5.72 o
  -1 -10   7      134.17      126.49      6.23 o
   0 -10   7       29.26       21.65      5.96 o
   1 -10   7        9.68       14.34      5.71 o
   2 -10   7       31.85       33.90      5.64 o
   3 -10   7        0.77       -2.91     28.00 o
   4 -10   7       22.81       37.63     25.68 o
  -9  -9   7        0.01       -0.92      7.17 o
  -8  -9   7       19.99       26.50      6.90 o
  -7  -9   7      149.18      149.29      6.51 o
  -6  -9   7       24.64       24.96      5.99 o
  -5  -9   7        6.38       11.61      5.84 o
  -4  -9   7       55.34       57.14      5.14 o
  -3  -9   7       14.27       15.71      5.06 o
  -2  -9   7       82.05       76.83      5.61 o
  -1  -9   7        5.73       11.47      5.09 o
   0  -9   7       32.56       29.62      5.16 o
   1  -9   7        2.10        2.92      5.07 o
   2  -9   7       15.92       13.47      5.05 o
   3  -9   7       13.43       17.05      5.09 o
   4  -9   7        2.65        6.39     22.27 o
   5  -9   7       12.51       26.43     22.00 o
  -9  -8   7        7.14       12.32      6.90 o
  -8  -8   7       21.46       18.65      7.19 o
  -7  -8   7      281.16      288.13      7.22 o
  -6  -8   7       54.44       53.76      5.79 o
  -5  -8   7       11.43        6.87      5.28 o
  -4  -8   7       61.85       50.35      5.23 o
  -3  -8   7     1166.05     1196.30     11.39 o
  -2  -8   7       37.61       43.27      5.00 o
  -1  -8   7       52.62       53.98      5.02 o
   0  -8   7        5.14        6.60      4.80 o
   1  -8   7        3.36        8.30      4.63 o
   2  -8   7        3.18        5.00      4.49 o
   3  -8   7       16.57       14.30      4.73 o
   4  -8   7        9.12       23.65      5.23 o
   5  -8   7        6.02       21.09     19.13 o
   6  -8   7        2.75       24.12     20.64 o
 -10  -7   7        0.21       14.12      7.68 o
  -9  -7   7        9.31       13.62      6.67 o
  -8  -7   7       23.20       23.51      6.37 o
  -7  -7   7      184.28      177.78      6.18 o
  -6  -7   7        6.18        8.66      4.92 o
  -5  -7   7       71.71       73.56      4.89 o
  -4  -7   7      589.55      595.42      6.86 o
  -3  -7   7      761.53      724.46      7.42 o
  -2  -7   7      275.66      273.62      5.73 o
  -1  -7   7       36.25       35.59      4.22 o
   0  -7   7       83.91       78.33      4.61 o
   1  -7   7      125.49      132.92      4.78 o
   2  -7   7      203.80      186.75      5.33 o
   3  -7   7       55.31       61.55      4.72 o
   4  -7   7      235.97      226.05      5.79 o
   5  -7   7        0.00        1.53     15.53 o
   6  -7   7        8.83       22.75     22.99 o
   7  -7   7        3.39       16.19     20.27 o
 -10  -6   7       17.74       26.45      6.66 o
  -9  -6   7      262.76      255.15      7.33 o
  -8  -6   7       56.14       58.48      6.20 o
  -7  -6   7        6.68        7.39      5.08 o
  -6  -6   7       60.82       63.12      5.11 o
  -5  -6   7      411.05      374.39      6.21 o
  -4  -6   7      491.05      495.51      6.55 o
  -3  -6   7      351.11      333.02      5.86 o
  -2  -6   7       12.43       11.74      3.96 o
  -1  -6   7      368.73      355.64      5.72 o
   0  -6   7       84.58       84.46      4.36 o
   1  -6   7        0.45        4.96      4.30 o
   2  -6   7        2.18        4.05      4.03 o
   3  -6   7       65.00       56.75      4.70 o
   4  -6   7       13.04       13.63      4.37 o
   5  -6   7        5.08       11.45      4.54 o
   6  -6   7        4.46        7.38     16.80 o
   7  -6   7        5.44       16.49     17.79 o
   8  -6   7       35.21       35.04     25.61 o
 -10  -5   7       21.95       41.58     25.28 o
  -9  -5   7       10.31       13.97      5.82 o
  -8  -5   7      107.24      114.21      5.92 o
  -7  -5   7       34.10       32.92      5.04 o
  -6  -5   7      157.96      155.91      5.12 o
  -5  -5   7        1.39        3.44      4.42 o
  -4  -5   7       72.72       75.57      4.56 o
  -3  -5   7       80.37       89.77      4.37 o
  -2  -5   7        0.43        7.20      3.73 o
  -1  -5   7      147.22      139.95      4.89 o
   0  -5   7      246.19      256.99      5.23 o
   1  -5   7      883.66      879.76      7.29 o
   2  -5   7       13.46       15.72      4.08 o
   3  -5   7      331.22      318.63      4.92 o
   4  -5   7      377.63      374.09      5.51 o
   5  -5   7       24.64       25.92      4.23 o
   6  -5   7       33.64       37.27      4.42 o
   7  -5   7       23.61       27.10     17.55 o
   8  -5   7        5.58       34.45     36.70 o
 -10  -4   7       14.67       40.62     23.55 o
  -9  -4   7      135.61      116.03      5.88 o
  -8  -4   7       17.27       20.07      4.85 o
  -7  -4   7        0.15        1.13      4.70 o
  -6  -4   7       88.18       80.72      4.65 o
  -5  -4   7       10.20       10.46      3.88 o
  -4  -4   7        0.77        4.74      3.43 o
  -3  -4   7       29.40       25.25      3.94 o
  -2  -4   7       47.62       53.02      3.95 o
  -1  -4   7       34.30       45.56      3.72 o
   0  -4   7      529.49      512.38      5.69 o
   1  -4   7      250.55      235.48      4.38 o
   2  -4   7        0.59        3.21      3.51 o
   3  -4   7       69.36       80.76      4.00 o
   4  -4   7      428.21      416.49      5.29 o
   5  -4   7      104.82      108.02      4.39 o
   6  -4   7       10.80       12.84      4.18 o
   7  -4   7        8.38        8.24     15.16 o
   8  -4   7        0.01       25.50     20.58 o
 -10  -3   7        5.95       14.62     25.44 o
  -9  -3   7        0.08        7.75     18.59 o
  -8  -3   7       96.68       89.75      4.91 o
  -7  -3   7      203.11      189.14      5.10 o
  -6  -3   7      391.97      404.14      5.76 o
  -5  -3   7       85.13       92.08      4.24 o
  -4  -3   7       15.02       18.32      3.18 o
  -3  -3   7      222.87      236.77      3.91 o
  -2  -3   7      517.28      536.12      5.08 o
  -1  -3   7      103.46       88.41      3.27 o
   0  -3   7      211.44      206.07      4.26 o
   1  -3   7        0.29        3.01      2.69 o
   2  -3   7     2704.06     2771.71     11.04 o
   3  -3   7      910.56      897.92      6.41 o
   4  -3   7       46.41       44.47      3.82 o
   5  -3   7       26.52       22.70      3.82 o
   6  -3   7      188.80      171.21      5.04 o
   7  -3   7       53.23       55.71      4.60 o
   8  -3   7       16.82        9.31     19.07 o
   9  -3   7        0.00        1.12     37.21 o
 -10  -2   7       40.49       51.57     22.78 o
  -9  -2   7      129.54      138.60     23.47 o
  -8  -2   7        5.18        6.53      4.36 o
  -7  -2   7      908.53      904.72      7.15 o
  -6  -2   7       71.18       72.49      4.17 o
  -5  -2   7       24.98       24.74      3.62 o
  -4  -2   7       61.65       67.53      3.04 o
  -3  -2   7      122.24      134.32      3.19 o
  -2  -2   7      269.24      302.47      3.43 o
  -1  -2   7      363.30      388.02      4.21 o
   0  -2   7        1.89        4.99      2.35 o
   1  -2   7      565.13      502.73      4.54 o
   2  -2   7      400.40      471.17      4.51 o
   3  -2   7      102.03       99.53      3.69 o
   4  -2   7        2.64        7.96      3.46 o
   5  -2   7        2.10        6.02      4.02 o
   6  -2   7       36.05       36.17      4.27 o
   7  -2   7       79.19       78.43      4.68 o
   8  -2   7       84.12       86.85      6.37 o
  10  -2   7        1.50       -4.23     37.49 o
 -10  -1   7       44.60       54.79     24.28 o
  -9  -1   7        0.49       17.74     19.37 o
  -8  -1   7        1.00        5.30     16.94 o
  -7  -1   7      707.29      690.19      5.99 o
  -6  -1   7       12.28       10.75      3.45 o
  -5  -1   7      272.41      263.19      3.90 o
  -4  -1   7       51.31       52.24      2.87 o
  -3  -1   7      211.53      227.67      2.73 o
  -2  -1   7        4.79        9.88      2.45 o
  -1  -1   7     2247.68     2379.88     11.05 o
   0  -1   7     2999.58     3005.30      9.74 o
   1  -1   7        4.38        9.63      2.86 o
   2  -1   7      268.27      307.62      4.30 o
   3  -1   7     1042.02     1022.52      5.79 o
   4  -1   7      776.60      758.03      5.65 o
   5  -1   7      322.01      310.58      5.33 o
   6  -1   7       57.59       63.80      4.33 o
   7  -1   7       10.41       13.18      4.32 o
   8  -1   7      151.68      145.21      5.35 o
   9  -1   7       24.67       13.61     34.41 o
  10  -1   7       17.70       29.09     40.28 o
 -10   0   7        2.09       23.18     20.65 o
  -9   0   7       91.94       95.27     22.54 o
  -8   0   7       14.09       13.74     16.73 o
  -7   0   7      219.64      218.60     16.34 o
  -6   0   7       90.47       86.92      3.08 o
  -5   0   7       45.14       44.83      2.79 o
  -4   0   7      109.04      118.02      2.74 o
  -3   0   7      131.81      128.21      2.46 o
  -2   0   7      163.17      156.35      2.35 o
  -1   0   7      861.54      851.74      5.01 o
   0   0   7      521.96      484.97      3.76 o
   1   0   7      612.85      598.45      4.52 o
   2   0   7     2254.15     2411.18      8.55 o
   3   0   7      301.43      300.38      4.12 o
   4   0   7     4549.84     4436.90     13.85 o
   5   0   7      109.62      110.08      3.91 o
   6   0   7        0.00        2.19      3.67 o
   7   0   7      125.85      119.84      4.93 o
   8   0   7        4.45        7.62      4.81 o
   9   0   7       10.79       16.41      5.51 o
  10   0   7        7.58       68.08     37.77 o
 -10   1   7       24.98       31.93     22.41 o
  -9   1   7       13.20       17.05     19.82 o
  -8   1   7        5.46       23.53     18.65 o
  -7   1   7      179.45      157.58     19.66 o
  -6   1   7       87.80       80.97      2.65 o
  -5   1   7        6.66        9.81      2.17 o
  -4   1   7      140.84      131.08      2.29 o
  -3   1   7      700.93      680.57      3.65 o
  -2   1   7      513.41      549.07      3.34 o
  -1   1   7      125.82      111.41      2.39 o
   0   1   7       94.28       95.10      2.56 o
   1   1   7     3283.06     3134.80     11.24 o
   2   1   7     5366.21     5337.06     17.75 o
   3   1   7       15.39       20.77      3.26 o
   4   1   7       64.97       78.52      3.78 o
   5   1   7      519.96      487.51      5.98 o
   6   1   7       38.18       34.02      4.41 o
   7   1   7       72.26       69.99      4.55 o
   8   1   7        4.94        7.72      4.77 o
   9   1   7       18.74       20.86      5.54 o
  10   1   7        2.52       11.01     21.69 o
 -10   2   7       24.94       41.60     41.93 o
  -9   2   7        7.09       26.12     19.84 o
  -8   2   7       52.34       42.21     17.70 o
  -7   2   7        0.73        0.96     16.25 o
  -6   2   7      133.71      121.39     16.52 o
  -5   2   7      338.11      344.96      2.50 o
  -4   2   7       10.84       11.24      0.93 o
  -3   2   7      503.91      507.29      2.80 o
  -2   2   7     1734.30     1818.08      5.85 o
  -1   2   7       30.83       30.75      2.05 o
   0   2   7     1772.84     1717.84      5.51 o
   1   2   7     1721.59     1876.33      9.83 o
   2   2   7     1213.07     1249.96      5.99 o
   3   2   7     1170.60     1222.18      6.21 o
   4   2   7      143.00      150.92      4.13 o
   5   2   7       82.59       72.07      3.97 o
   6   2   7      131.33      122.69      4.63 o
   7   2   7        0.53        4.69      4.09 o
   8   2   7        0.78        4.62      5.46 o
   9   2   7       15.69       12.86      5.60 o
  10   2   7        0.10        8.18      5.77 o
  11   2   7        3.31       17.71     26.61 o
  -9   3   7        6.62      -11.86     22.99 o
  -8   3   7       34.08       14.44     29.32 o
  -7   3   7        1.59        6.90     15.79 o
  -6   3   7       26.42       12.58     14.01 o
  -5   3   7       42.53       38.27     10.32 o
  -4   3   7      555.24      567.69     10.75 o
  -3   3   7      305.65      317.66      9.24 o
  -2   3   7      304.35      333.52      2.16 o
  -1   3   7     2988.69     3247.31     10.28 o
   0   3   7     2718.96     2863.21      9.26 o
   1   3   7      210.71      174.81      2.81 o
   2   3   7     1609.99     1695.65      8.01 o
   3   3   7     1408.48     1461.42      8.48 o
   4   3   7       15.12       16.34      3.22 o
   5   3   7      177.53      199.77      4.60 o
   6   3   7       87.70       99.41      4.70 o
   7   3   7        7.23       10.92      4.54 o
   8   3   7      283.03      263.37      6.80 o
   9   3   7       47.08       41.40      5.36 o
  10   3   7       14.04       16.71      6.32 o
  11   3   7       11.90       12.13     21.13 o
  -9   4   7       14.59       14.62     24.20 o
  -8   4   7       15.25       23.01     20.56 o
  -7   4   7       14.71        6.90     23.67 o
  -6   4   7       18.11       14.57     13.27 o
  -5   4   7      127.64      126.75     11.03 o
  -4   4   7       83.21       90.35      8.93 o
  -3   4   7      136.27      154.40     20.27 o
  -2   4   7     1650.61     1747.05     23.42 o
  -1   4   7     1179.45     1267.31      4.06 o
   0   4   7     5975.44     6096.25     26.92 o
   1   4   7     2218.27     2344.33     10.36 o
   2   4   7      367.86      406.53      4.46 o
   3   4   7       44.24       38.08      3.37 o
   4   4   7     2042.74     2116.19     13.39 o
   5   4   7        0.19        4.95      3.76 o
   6   4   7      618.04      610.75      6.74 o
   7   4   7        7.46       13.89      5.06 o
   8   4   7      178.15      165.97      5.59 o
   9   4   7       18.63       14.50      5.35 o
  10   4   7        7.53       13.37      5.84 o
  11   4   7        0.49        9.07      6.97 o
  -9   5   7        0.01       -4.72     39.77 o
  -8   5   7        0.47      -13.48     22.74 o
  -7   5   7       60.22       40.61     19.25 o
  -6   5   7       65.06       41.20     24.91 o
  -5   5   7        0.02       -5.24      8.67 o
  -4   5   7       36.16       35.68      8.76 o
  -3   5   7        0.92       -2.59      9.08 o
  -2   5   7       15.58       23.04     17.50 o
  -1   5   7     1115.80     1084.30      4.14 o
   0   5   7        1.65        4.19      2.07 o
   1   5   7      700.15      759.98      5.27 o
   2   5   7      160.54      137.43      4.23 o
   3   5   7      140.23      137.99      3.36 o
   4   5   7     1493.74     1475.99     11.42 o
   5   5   7      180.31      188.70      4.87 o
   6   5   7      115.33      113.11      4.56 o
   7   5   7      142.99      128.57      4.88 o
   8   5   7      113.19       96.79      5.30 o
   9   5   7      209.46      177.82      5.80 o
  10   5   7        0.03        8.69      6.65 o
  11   5   7        4.16       10.40      7.11 o
  -8   6   7        0.01        3.54     34.86 o
  -6   6   7       49.41       67.90     24.77 o
  -5   6   7       17.84        2.98     13.31 o
  -4   6   7      179.08      158.28      9.12 o
  -3   6   7       24.15       17.04      8.19 o
  -2   6   7      362.85      355.89      4.56 o
  -1   6   7       42.59       43.87      2.14 o
   0   6   7      830.16      855.32      4.97 o
   1   6   7      372.35      360.07      4.45 o
   2   6   7        0.92        7.56      3.42 o
   3   6   7      135.35      137.52      4.09 o
   4   6   7      137.49      120.78      4.34 o
   5   6   7      382.73      379.63      5.61 o
   6   6   7       84.22       76.01      4.50 o
   7   6   7      398.82      365.63      6.13 o
   8   6   7       78.34       69.28      5.37 o
   9   6   7        3.60        4.80      5.35 o
  10   6   7        5.37       11.50      6.36 o
  11   6   7        0.96        6.00      7.37 o
  -8   7   7       57.64       43.46     25.59 o
  -7   7   7       67.25       75.04     29.48 o
  -6   7   7        0.89       13.25     26.85 o
  -5   7   7        6.11       22.50     13.83 o
  -4   7   7       12.51        9.86     10.97 o
  -3   7   7       59.54       69.59     13.98 o
  -2   7   7      615.56      629.00      4.66 o
  -1   7   7       71.95       66.60      2.60 o
   0   7   7       92.15       83.29      3.18 o
   1   7   7      224.43      222.50      4.02 o
   2   7   7       17.56       20.50      3.53 o
   3   7   7       90.90       94.66      4.50 o
   4   7   7      262.23      251.89      4.41 o
   5   7   7       11.58       12.44      4.31 o
   6   7   7       39.98       33.72      4.94 o
   7   7   7      238.65      224.16      6.02 o
   8   7   7      186.71      175.94      5.96 o
   9   7   7        2.45        4.56      5.82 o
  10   7   7        1.15        3.35      6.62 o
  11   7   7        0.80        5.47      7.34 o
  -7   8   7        2.09       22.30     29.52 o
  -6   8   7       45.23       57.37     30.33 o
  -5   8   7        4.99       23.09     24.73 o
  -4   8   7       76.69       89.06     12.66 o
  -3   8   7      437.78      471.13     18.96 o
  -2   8   7      696.65      719.78     33.74 o
  -1   8   7      120.40      128.09      3.02 o
   0   8   7      654.99      653.34      5.22 o
   1   8   7       68.06       72.59      4.15 o
   2   8   7       28.17       31.89      3.98 o
   3   8   7       46.95       44.83      3.95 o
   4   8   7        5.00        4.92      4.46 o
   5   8   7       81.79       79.72      4.94 o
   6   8   7      227.53      212.63      5.20 o
   7   8   7       43.84       46.54      5.75 o
   8   8   7        1.93        6.75      5.42 o
   9   8   7       45.10       41.52      6.09 o
  10   8   7       22.24       23.44      7.00 o
  11   8   7        8.76       17.76      7.71 o
  -6   9   7        3.41       26.54     28.14 o
  -5   9   7       48.81       87.90     27.64 o
  -4   9   7       60.62       61.02     16.48 o
  -3   9   7       11.64       29.00     19.33 o
  -2   9   7        3.00        6.37      9.99 o
  -1   9   7      711.22      697.79      9.43 o
   0   9   7      116.04      108.99      3.79 o
   1   9   7       78.06       79.08      4.19 o
   2   9   7      386.39      379.13      6.21 o
   3   9   7       98.02       89.74      5.10 o
   4   9   7      158.45      153.35      5.63 o
   5   9   7      224.29      216.13      6.11 o
   6   9   7      124.02      130.41      5.56 o
   7   9   7        4.84        3.12      5.64 o
   8   9   7        8.33       10.15      7.09 o
   9   9   7        0.34        6.67      6.32 o
  10   9   7       11.15       15.04      7.09 o
  -4  10   7       75.74       77.09     25.82 o
  -2  10   7       12.05        9.17     18.49 o
  -1  10   7       10.04       13.29     12.95 o
   0  10   7      496.88      508.60      5.51 o
   1  10   7       49.93       51.23      4.24 o
   2  10   7      217.76      219.41      5.41 o
   3  10   7        1.58        3.77      4.70 o
   4  10   7        2.43        2.88      5.21 o
   5  10   7        2.56        5.47      5.79 o
   6  10   7       86.14       72.47      6.42 o
   7  10   7      123.12      110.85      6.07 o
   8  10   7        0.50        7.46      7.59 o
   9  10   7       53.29       50.19      7.11 o
  10  10   7        0.23       14.37      8.43 o
  -4  11   7       17.26       26.56     26.99 o
  -3  11   7       46.37       55.11     25.86 o
  -1  11   7      173.96      133.66     22.95 o
   0  11   7      272.02      275.76     27.65 o
   1  11   7       79.75       73.23      4.62 o
   2  11   7       95.97       88.55      5.15 o
   3  11   7       12.54       15.53      4.93 o
   4  11   7        0.44        0.47      5.20 o
   5  11   7      262.99      247.96      6.66 o
   6  11   7       20.00       24.10      6.52 o
   7  11   7       10.91       16.35      5.80 o
   8  11   7       23.94       24.82      7.54 o
   9  11   7       11.93       17.05      8.58 o
  -3  12   7       31.81       35.38     28.39 o
   0  12   7       24.00       28.75     21.96 o
   1  12   7       32.17       27.83      5.48 o
   2  12   7       68.12       73.67      5.29 o
   3  12   7        3.87        4.66      5.08 o
   4  12   7       10.25       10.57      5.39 o
   5  12   7       12.64       16.23      6.11 o
   6  12   7        6.40       10.02      5.79 o
   7  12   7       32.86       40.57      6.80 o
   8  12   7       20.52       23.16      6.58 o
   9  12   7       11.55       15.57      8.08 o
   0  13   7        7.05        8.16     23.46 o
   1  13   7        0.62       -8.35     26.03 o
   2  13   7        7.20       13.26      5.38 o
   3  13   7       11.28       10.74      5.62 o
   4  13   7      222.28      223.99      7.00 o
   5  13   7        0.37       13.21      6.63 o
   6  13   7       72.24       75.15      6.93 o
   7  13   7       12.57       18.87      6.65 o
   8  13   7        2.35        9.07      8.37 o
   1  14   7        0.22        7.27     25.65 o
   2  14   7       33.61       35.92     28.25 o
   3  14   7       20.47       19.40      6.18 o
   4  14   7       53.15       49.85      6.59 o
   5  14   7        8.62       12.04      6.89 o
   6  14   7        1.16        7.89      7.79 o
   7  14   7        0.91        9.99      7.40 o
   2  15   7       13.45       18.19     28.58 o
   3  15   7        5.81       18.12     25.30 o
   4  15   7        0.14        6.64      6.79 o
  -6 -12   8        2.17       11.80      8.01 o
  -5 -12   8       21.88       28.52      6.89 o
  -4 -12   8        0.97        9.48      7.42 o
  -3 -12   8       72.53       71.31      6.89 o
  -2 -12   8        0.62        8.04      7.09 o
  -1 -12   8       37.05       35.17      6.75 o
   0 -12   8       71.94       81.27      7.30 o
   1 -12   8       18.22       18.47      6.97 o
  -7 -11   8        3.41        8.18      7.31 o
  -6 -11   8        0.00        3.70      7.09 o
  -5 -11   8        0.25        8.37      6.83 o
  -4 -11   8       12.06       29.82      7.40 o
  -3 -11   8       23.42       24.32      6.17 o
  -2 -11   8       88.35       99.90      6.67 o
  -1 -11   8       62.67       54.45      6.73 o
   0 -11   8        1.89       10.71      6.79 o
   1 -11   8        0.12        8.09      6.53 o
   2 -11   8       62.18       63.51      7.77 o
   3 -11   8        0.19       28.01     34.62 o
  -8 -10   8        0.04        8.03      7.42 o
  -7 -10   8        4.25       15.02      7.71 o
  -6 -10   8       61.79       66.12      6.37 o
  -5 -10   8       34.29       39.22      5.99 o
  -4 -10   8        0.49        6.82      6.04 o
  -3 -10   8       62.42       61.66      6.33 o
  -2 -10   8      108.00       98.94      6.45 o
  -1 -10   8        0.89        2.20      5.90 o
   0 -10   8       32.29       37.27      6.20 o
   1 -10   8        1.91        2.41      6.14 o
   2 -10   8        0.09        8.79      6.11 o
   3 -10   8       64.91       64.79     33.93 o
   4 -10   8        3.94       13.32     36.15 o
  -9  -9   8        0.01        4.77      7.28 o
  -8  -9   8        0.88        7.78      6.76 o
  -7  -9   8        9.60       21.41      6.84 o
  -6  -9   8        7.02        9.53      5.83 o
  -5  -9   8        3.20        3.17      5.36 o
  -4  -9   8        1.76        4.75      4.94 o
  -3  -9   8       26.23       25.64      5.48 o
  -2  -9   8       97.81       87.04      5.55 o
  -1  -9   8        3.30        0.23      5.10 o
   0  -9   8       30.27       21.21      5.45 o
   1  -9   8        0.07        1.75      5.71 o
   2  -9   8        4.45        8.93      5.19 o
   3  -9   8        0.75        1.78      5.41 o
   4  -9   8        9.28       32.57     23.14 o
   5  -9   8       10.90       17.00     22.75 o
  -9  -8   8       56.65       68.16      7.37 o
  -8  -8   8        0.22        7.34      6.42 o
  -7  -8   8       23.13       30.64      6.26 o
  -6  -8   8       65.64       68.47      5.57 o
  -5  -8   8        4.83        5.15      5.36 o
  -4  -8   8        2.67        8.36      5.48 o
  -3  -8   8     1371.53     1378.57     11.67 o
  -2  -8   8       31.00       22.13      5.39 o
  -1  -8   8       99.94       90.86      4.76 o
   0  -8   8        0.01        3.87      5.19 o
   1  -8   8       34.63       33.62      5.11 o
   2  -8   8      105.17       88.62      5.33 o
   3  -8   8       11.68        9.48      5.03 o
   4  -8   8       96.66       89.16      5.77 o
   5  -8   8        9.50       11.52     21.46 o
   6  -8   8        7.10       14.50     20.56 o
 -10  -7   8       14.87       20.67      6.97 o
  -9  -7   8       43.92       38.93      6.65 o
  -8  -7   8       23.12       36.13      6.46 o
  -7  -7   8       24.26       27.97      5.49 o
  -6  -7   8       17.76       18.52      5.61 o
  -5  -7   8        0.00        7.60      5.16 o
  -4  -7   8       26.01       31.27      4.30 o
  -3  -7   8        8.69        7.54      4.73 o
  -2  -7   8     3184.38     3116.21     18.16 o
  -1  -7   8        1.08        5.58      4.11 o
   0  -7   8       11.88        8.99      4.70 o
   1  -7   8        5.55        5.95      4.92 o
   2  -7   8      140.95      120.54      5.40 o
   3  -7   8       10.95        4.23      4.76 o
   4  -7   8       70.52       60.97      5.35 o
   5  -7   8       37.24       30.95     14.03 o
   6  -7   8       55.63       58.39     20.45 o
   7  -7   8        0.77       30.37     20.39 o
 -10  -6   8       40.98       54.30      7.41 o
  -9  -6   8        3.93       12.80      5.98 o
  -8  -6   8        3.67        7.91      6.25 o
  -7  -6   8       76.99       67.42      5.11 o
  -6  -6   8        4.07        6.47      5.03 o
  -5  -6   8        2.16        6.32      4.32 o
  -4  -6   8      614.03      570.64      6.79 o
  -3  -6   8       11.96       17.53      4.22 o
  -2  -6   8       14.52       15.81      4.52 o
  -1  -6   8     1611.67     1559.36      9.06 o
   0  -6   8      159.64      175.31      5.22 o
   1  -6   8       10.73       15.19      4.69 o
   2  -6   8      290.82      272.91      5.17 o
   3  -6   8       15.06       15.11      4.71 o
   4  -6   8       36.54       31.68      4.77 o
   5  -6   8       26.66       31.73      4.91 o
   6  -6   8        0.07       10.71     17.47 o
   7  -6   8       17.57       37.87     19.30 o
 -10  -5   8       96.43      110.67     25.16 o
  -9  -5   8       24.01       29.03      5.98 o
  -8  -5   8       38.43       43.01      5.53 o
  -7  -5   8      226.32      212.61      5.92 o
  -6  -5   8      197.32      190.67      5.48 o
  -5  -5   8       74.20       70.47      4.77 o
  -4  -5   8       26.13       22.21      4.56 o
  -3  -5   8      478.18      495.74      6.09 o
  -2  -5   8       61.86       70.69      4.72 o
  -1  -5   8       64.98       64.48      4.01 o
   0  -5   8      694.43      694.07      6.96 o
   1  -5   8       23.67       21.72      4.26 o
   2  -5   8        3.03        7.58      3.79 o
   3  -5   8       52.75       50.38      4.17 o
   4  -5   8       51.68       44.64      4.45 o
   5  -5   8      254.58      243.61      5.43 o
   6  -5   8      102.23      101.92      4.97 o
   7  -5   8        4.12       11.30     16.97 o
   8  -5   8        0.10       13.51     24.95 o
 -10  -4   8        0.00        5.83     33.19 o
  -9  -4   8       74.47       76.52      6.43 o
  -8  -4   8       17.23       14.44      5.14 o
  -7  -4   8       38.48       35.66      4.78 o
  -6  -4   8       98.74       98.24      4.59 o
  -5  -4   8        2.47        8.05      4.30 o
  -4  -4   8        6.17       15.11      4.02 o
  -3  -4   8      117.09      131.64      4.46 o
  -2  -4   8      460.97      477.39      5.63 o
  -1  -4   8      199.13      210.76      4.32 o
   0  -4   8        0.83        2.82      3.53 o
   1  -4   8      117.79      125.08      3.72 o
   2  -4   8      112.79      105.16      3.14 o
   3  -4   8      508.68      501.23      5.83 o
   4  -4   8      276.09      269.08      4.84 o
   5  -4   8       23.66       16.08      4.20 o
   6  -4   8       27.25       19.13      4.42 o
   7  -4   8        7.52        9.33     19.83 o
   8  -4   8        1.12        5.01     22.48 o
   9  -4   8        8.87       12.46     45.14 o
 -10  -3   8        1.33        4.05     24.25 o
  -9  -3   8       12.45       14.05     20.57 o
  -8  -3   8       36.93       34.59      4.79 o
  -7  -3   8       56.34       48.74      4.67 o
  -6  -3   8      245.47      218.90      4.96 o
  -5  -3   8       49.74       46.66      3.82 o
  -4  -3   8      147.88      156.52      4.25 o
  -3  -3   8       33.16       30.30      3.43 o
  -2  -3   8     3032.13     3147.69     15.24 o
  -1  -3   8       65.15       85.26      3.40 o
   0  -3   8      433.38      402.23      4.58 o
   1  -3   8        4.51        6.55      2.95 o
   2  -3   8       98.00       98.49      3.89 o
   3  -3   8       17.23       19.69      3.79 o
   4  -3   8      206.24      211.11      4.63 o
   5  -3   8        8.44        6.61      4.06 o
   6  -3   8        0.29        3.13      4.20 o
   7  -3   8       98.81       89.53      4.99 o
   8  -3   8       34.29       39.37     22.58 o
   9  -3   8        2.92        7.34     42.81 o
 -10  -2   8       16.32       18.58     33.01 o
  -9  -2   8        4.30       -8.31     22.39 o
  -8  -2   8       69.09       69.05      7.82 o
  -7  -2   8      685.91      672.35      6.25 o
  -6  -2   8       18.99       18.46      3.59 o
  -5  -2   8        0.53        4.04      2.43 o
  -4  -2   8     1439.02     1529.94      7.85 o
  -3  -2   8     1988.84     2132.81      7.51 o
  -2  -2   8     4290.01     4334.46     15.42 o
  -1  -2   8     1572.65     1700.64      7.44 o
   0  -2   8     1165.07     1155.46      6.23 o
   1  -2   8        9.19       10.00      3.05 o
   2  -2   8      258.37      243.45      4.03 o
   3  -2   8       16.58        8.45      3.30 o
   4  -2   8       11.85       19.21      4.02 o
   5  -2   8        0.09        1.88      4.05 o
   6  -2   8       44.94       40.98      4.90 o
   7  -2   8      275.28      306.28      6.18 o
   8  -2   8       16.01       20.13      5.12 o
   9  -2   8       14.26       -8.49     37.70 o
 -10  -1   8        0.03        9.47     21.70 o
  -9  -1   8        2.10       22.40     20.06 o
  -8  -1   8        4.43        7.65     18.12 o
  -7  -1   8       11.01       11.10      3.49 o
  -6  -1   8      803.02      783.06      5.90 o
  -5  -1   8      570.16      516.15      4.72 o
  -4  -1   8      160.21      188.84      3.61 o
  -3  -1   8      317.94      327.02      3.14 o
  -2  -1   8      339.97      410.23      3.63 o
  -1  -1   8       10.50       14.94      2.94 o
   0  -1   8      340.17      364.55      4.11 o
   1  -1   8       56.73       51.10      2.72 o
   2  -1   8       34.23       32.78      3.60 o
   3  -1   8       86.39       95.45      3.22 o
   4  -1   8      438.51      466.42      5.26 o
   5  -1   8       12.68       10.00      3.92 o
   6  -1   8       44.45       44.05      4.66 o
   7  -1   8       38.14       37.65      4.50 o
   8  -1   8       97.22       95.06      5.30 o
   9  -1   8        1.50       -9.88     29.68 o
  10  -1   8       18.99        2.42     38.62 o
 -10   0   8        2.11       12.44     22.97 o
  -9   0   8       45.87       39.91     20.34 o
  -8   0   8       37.56       24.68     19.60 o
  -7   0   8       45.26       63.86     18.86 o
  -6   0   8        0.53        3.79      2.80 o
  -5   0   8     1167.27     1126.07      5.55 o
  -4   0   8      835.06      851.17      4.65 o
  -3   0   8      893.02      891.55      5.51 o
  -2   0   8     1363.45     1302.56      8.26 o
  -1   0   8       67.72       77.85      2.75 o
   0   0   8      849.95      979.38      4.77 o
   1   0   8        3.57        8.09      3.07 o
   2   0   8     2232.54     2384.68      8.00 o
   3   0   8      679.75      707.40      5.40 o
   4   0   8      711.21      757.53      6.14 o
   5   0   8        0.13        0.48      4.11 o
   6   0   8       93.12       85.09      4.40 o
   7   0   8        0.77        3.73      4.44 o
   8   0   8        5.92        7.72      4.81 o
   9   0   8       72.26       80.41      5.83 o
  10   0   8       12.21       47.65     38.89 o
 -10   1   8       91.74      120.38     25.04 o
  -9   1   8        1.63       23.95     20.23 o
  -8   1   8      156.05      145.10     19.85 o
  -7   1   8        5.83        3.93     16.52 o
  -6   1   8      329.29      351.84     12.89 o
  -5   1   8      811.92      810.07      5.56 o
  -4   1   8        6.58        4.56      2.04 o
  -3   1   8      241.65      256.13      2.98 o
  -2   1   8       30.84       27.97      2.37 o
  -1   1   8      992.94     1141.87      5.38 o
   0   1   8     8644.70     8851.58     38.70 o
   1   1   8     1830.55     1949.30      7.26 o
   2   1   8      374.57      374.09      4.09 o
   3   1   8       26.14       25.08      3.36 o
   4   1   8      334.82      340.75      5.13 o
   5   1   8       45.65       47.54      3.62 o
   6   1   8      178.85      178.28      4.72 o
   7   1   8        7.35        8.64      4.74 o
   8   1   8       89.59       97.92      5.62 o
   9   1   8       66.27       63.99      5.80 o
  10   1   8        8.12       23.85     23.30 o
 -10   2   8        0.44       23.54     40.22 o
  -9   2   8        1.78        2.65     19.33 o
  -8   2   8       53.21       50.28     18.63 o
  -7   2   8      300.14      267.10     20.83 o
  -6   2   8       16.13       13.58     13.34 o
  -5   2   8       16.86       14.83      1.57 o
  -4   2   8       31.35       29.08      1.17 o
  -3   2   8      452.46      479.26      3.12 o
  -2   2   8      645.69      663.13      3.82 o
  -1   2   8      466.70      534.79      3.58 o
   0   2   8     2668.89     2857.20      9.16 o
   1   2   8     2190.41     2309.27      8.04 o
   2   2   8      301.83      312.56      4.18 o
   3   2   8      181.79      183.98      3.99 o
   4   2   8       10.79       11.45      3.84 o
   5   2   8        1.59        7.29      4.26 o
   6   2   8       66.65       65.07      4.94 o
   7   2   8       56.90       48.55      4.70 o
   8   2   8      107.76      105.80      5.88 o
   9   2   8       31.73       23.21      5.91 o
  10   2   8       27.37       26.28      6.04 o
  11   2   8        0.12        7.65     23.21 o
  -9   3   8        0.78        2.82     35.99 o
  -8   3   8       13.38       14.38     25.28 o
  -7   3   8      102.08       94.08     17.40 o
  -6   3   8      152.98      125.91     16.57 o
  -5   3   8        2.42        8.21     11.77 o
  -4   3   8      569.51      582.31     10.03 o
  -3   3   8       19.31       16.84      0.65 o
  -2   3   8     1053.44     1066.72      3.94 o
  -1   3   8        6.38        6.84      1.90 o
   0   3   8      860.36      942.49      4.99 o
   1   3   8      482.04      514.77      3.81 o
   2   3   8      753.50      794.20      5.39 o
   3   3   8      294.01      304.96      4.11 o
   4   3   8     1769.20     1841.44      8.54 o
   5   3   8       85.88       89.78      4.40 o
   6   3   8      134.42      145.43      4.85 o
   7   3   8      226.46      209.42      5.29 o
   8   3   8      110.62      102.23      5.80 o
   9   3   8       22.97       28.20      5.95 o
  10   3   8        7.75        9.69      6.51 o
  11   3   8        0.51        4.37     11.73 o
  -9   4   8       14.06        1.94     24.07 o
  -8   4   8        0.41       -5.31     21.29 o
  -7   4   8       65.32       37.56     25.85 o
  -6   4   8      448.12      500.00     20.80 o
  -5   4   8      479.36      426.82     15.36 o
  -4   4   8       52.12       53.30      7.74 o
  -3   4   8       19.36       32.38     12.60 o
  -2   4   8        8.83        9.68      0.78 o
  -1   4   8      328.45      367.27      2.88 o
   0   4   8        2.92        3.34      2.23 o
   1   4   8      525.68      585.82      4.08 o
   2   4   8        0.08        0.17      3.17 o
   3   4   8     2329.13     2388.30      9.07 o
   4   4   8     1672.80     1726.36      8.30 o
   5   4   8        0.00       11.16      4.07 o
   6   4   8      355.61      337.89      6.06 o
   7   4   8      166.62      150.00      5.52 o
   8   4   8        0.03        4.17      4.99 o
   9   4   8       20.28       19.84      5.57 o
  10   4   8        0.30        6.40      6.91 o
  11   4   8       16.51       20.03      6.99 o
  -9   5   8       22.51       26.01     26.24 o
  -8   5   8       11.96        6.71     21.29 o
  -7   5   8        0.56       -6.25     19.62 o
  -6   5   8        1.38       -1.72     26.12 o
  -5   5   8      154.03      117.52     11.48 o
  -4   5   8       85.62       87.25      9.59 o
  -3   5   8       16.63        8.94     19.04 o
  -2   5   8        4.16        5.27      0.64 o
  -1   5   8     1326.13     1405.77      5.74 o
   0   5   8      276.60      303.62      3.44 o
   1   5   8      334.80      348.50      4.02 o
   2   5   8      174.80      193.52      3.96 o
   3   5   8      529.43      576.44      4.46 o
   4   5   8       58.87       66.63      3.98 o
   5   5   8      160.28      175.92      5.09 o
   6   5   8       44.88       48.59      5.15 o
   7   5   8       56.83       63.43      4.69 o
   8   5   8       48.97       38.35      5.12 o
   9   5   8        1.20        5.87      6.00 o
  10   5   8        4.01        6.51      5.89 o
  11   5   8        0.03        4.29      7.33 o
  -8   6   8       64.03       61.06     21.87 o
  -7   6   8       50.25       31.49     21.85 o
  -6   6   8       41.68       49.67     19.01 o
  -5   6   8        9.38        8.27     14.82 o
  -4   6   8        1.33        4.02      7.85 o
  -3   6   8        7.12        0.92     13.03 o
  -2   6   8      233.13      216.78      3.38 o
  -1   6   8        0.83        3.38      2.08 o
   0   6   8       70.82       81.00      2.61 o
   1   6   8      141.06      131.84      3.50 o
   2   6   8      146.56      178.88      4.11 o
   3   6   8       10.67        9.36      3.33 o
   4   6   8       33.64       42.98      3.39 o
   5   6   8      109.63      111.64      4.31 o
   6   6   8      696.14      679.70      7.13 o
   7   6   8       10.00       11.22      4.60 o
   8   6   8        0.46        3.13      4.84 o
   9   6   8       57.96       54.74      5.83 o
  10   6   8       11.39       15.56      6.02 o
  11   6   8        2.30        6.72      7.44 o
  -8   7   8        0.07        6.67     30.69 o
  -7   7   8       32.14       38.64     21.39 o
  -6   7   8        1.26        4.17     26.85 o
  -5   7   8       12.98        6.06     24.13 o
  -4   7   8       49.78       51.06     11.56 o
  -3   7   8       32.86       43.85     13.58 o
  -2   7   8       10.08       15.46      8.45 o
  -1   7   8       49.14       48.54      2.44 o
   0   7   8        2.42        3.60      2.75 o
   1   7   8       63.69       61.47      3.73 o
   2   7   8        1.93        5.38      3.73 o
   3   7   8      106.34      119.24      4.96 o
   4   7   8        1.03        6.91      3.77 o
   5   7   8      162.43      162.59      4.91 o
   6   7   8       92.19       77.35      4.55 o
   7   7   8        2.92        4.63      4.79 o
   8   7   8        2.11       11.61      5.54 o
   9   7   8       34.54       37.78      5.79 o
  10   7   8       57.55       60.12      7.45 o
  11   7   8        2.04        9.89      7.96 o
  -7   8   8       37.83       55.05     23.83 o
  -6   8   8      146.58      209.06     33.63 o
  -5   8   8        3.99       15.14     22.84 o
  -4   8   8        0.87       -3.38     11.64 o
  -3   8   8        0.17        9.37     13.40 o
  -2   8   8       46.96       48.98     12.94 o
  -1   8   8        2.99        3.91      2.50 o
   0   8   8        6.86        8.59      3.13 o
   1   8   8       12.74       16.76      3.57 o
   2   8   8       22.55       20.44      4.09 o
   3   8   8      106.60      103.53      4.94 o
   4   8   8        9.21       11.08      4.81 o
   5   8   8      125.79      118.43      5.33 o
   6   8   8       60.16       62.36      5.87 o
   7   8   8       97.48       88.67      5.72 o
   8   8   8       10.39       15.68      6.11 o
   9   8   8        4.02        9.40      6.81 o
  10   8   8        1.23        1.58      7.54 o
  -6   9   8        7.57       34.81     29.05 o
  -5   9   8       36.35       65.65     27.05 o
  -4   9   8        0.21       16.66     15.49 o
  -3   9   8        1.35       -2.83     14.51 o
  -2   9   8       30.95       26.09     10.71 o
  -1   9   8      105.26      105.28     20.72 o
   0   9   8      293.33      313.55      4.69 o
   1   9   8        9.85        9.31      3.76 o
   2   9   8        1.50        2.58      4.32 o
   3   9   8      137.57      138.95      4.94 o
   4   9   8      187.89      194.02      5.89 o
   5   9   8      178.94      183.01      5.76 o
   6   9   8       13.07       12.14      5.18 o
   7   9   8       33.49       29.30      6.56 o
   8   9   8        5.29        7.20      6.17 o
   9   9   8        1.08        9.56      6.85 o
  10   9   8        8.01       16.22      7.73 o
  -4  10   8       99.69       93.13     25.33 o
  -2  10   8       52.51       42.71     19.82 o
  -1  10   8        0.05        7.28     13.24 o
   0  10   8     1106.91     1139.84      9.49 o
   1  10   8       82.48       79.33      4.31 o
   2  10   8       21.53       16.77      4.33 o
   3  10   8       26.88       29.57      4.78 o
   4  10   8      450.27      428.08      7.14 o
   5  10   8      157.61      141.05      6.22 o
   6  10   8       12.12       16.44      5.77 o
   7  10   8       18.70       20.81      6.27 o
   8  10   8       16.61       15.60      6.91 o
   9  10   8       13.40       25.88      7.36 o
  10  10   8       97.66      112.32      8.90 o
  -1  11   8        0.23       -8.38     20.09 o
   0  11   8        0.68        4.92     14.30 o
   1  11   8       31.05       25.57      4.33 o
   2  11   8       83.98       76.43      5.10 o
   3  11   8       12.54        9.48      4.96 o
   4  11   8       54.39       45.99      5.66 o
   5  11   8       16.25       10.42      6.11 o
   6  11   8        4.68        6.60      7.09 o
   7  11   8        8.83        9.55      7.34 o
   8  11   8        0.66       -0.97      6.84 o
   9  11   8       17.26       21.64      7.38 o
  -3  12   8        1.36        1.77     27.74 o
  -1  12   8       14.26       27.43     22.76 o
   0  12   8        0.01       -2.41     21.66 o
   1  12   8       21.96       22.02     25.25 o
   2  12   8      200.72      194.57      5.98 o
   3  12   8       60.56       67.31      5.69 o
   4  12   8       25.59       30.92      5.44 o
   5  12   8        6.02        5.73      6.00 o
   6  12   8        0.13        7.41      5.99 o
   7  12   8        1.11        5.35      6.12 o
   8  12   8       96.24      101.43      8.14 o
   9  12   8        4.10        8.31      7.90 o
   0  13   8       14.27       50.81     25.31 o
   1  13   8       25.97       34.11     25.89 o
   2  13   8        8.38       12.24      5.76 o
   3  13   8        1.56        1.12      5.56 o
   4  13   8        7.09       13.03      5.94 o
   5  13   8        1.84        7.31      6.29 o
   6  13   8       45.18       51.12      6.90 o
   7  13   8        1.01        7.30      7.06 o
   8  13   8        3.33        9.21      8.28 o
   1  14   8        6.13       -4.59     26.12 o
   2  14   8        9.05      -12.15     30.44 o
   3  14   8        0.26       10.16      6.34 o
   4  14   8        0.86        6.10      6.70 o
   5  14   8       21.14       24.89      7.24 o
   6  14   8        0.91        6.28      7.13 o
   7  14   8       19.51       26.76      7.58 o
   2  15   8        1.57        7.14     32.04 o
   3  15   8       53.59       54.76     27.07 o
   4  15   8        1.11       10.13      7.35 o
  -5 -12   9       11.88       19.42      7.27 o
  -4 -12   9        3.29       10.53      6.97 o
  -3 -12   9      127.98      152.53      7.88 o
  -2 -12   9        0.00        4.56      7.64 o
  -1 -12   9      113.77      122.47      7.66 o
   0 -12   9       27.71       29.65      6.98 o
  -7 -11   9        4.86        7.50      7.68 o
  -6 -11   9        2.89        9.84      6.62 o
  -5 -11   9        4.55       12.91      6.95 o
  -4 -11   9        2.66       13.97      6.56 o
  -3 -11   9       45.23       50.77      6.66 o
  -2 -11   9       64.73       70.01      6.68 o
  -1 -11   9        3.28       11.03      7.36 o
   0 -11   9       18.46       27.72      7.12 o
   1 -11   9        6.90       12.86      7.20 o
   2 -11   9        2.52        9.70      7.75 o
  -8 -10   9        7.57       18.35      7.05 o
  -7 -10   9        0.23        9.32      6.53 o
  -6 -10   9        4.85        8.13      7.36 o
  -5 -10   9      149.87      164.98      7.60 o
  -4 -10   9       18.22       25.44      6.31 o
  -3 -10   9        5.25       10.09      7.09 o
  -2 -10   9       77.08       61.34      5.80 o
  -1 -10   9        6.99        9.35      6.34 o
   0 -10   9        1.26        7.39      6.24 o
   1 -10   9       23.01       24.20      6.00 o
   2 -10   9        0.03        9.05      6.30 o
   3 -10   9       23.96       48.81     25.93 o
   4 -10   9        0.09        5.50     24.29 o
  -8  -9   9        2.51        8.86      7.83 o
  -7  -9   9       28.05       30.20      7.14 o
  -6  -9   9       16.79       20.27      5.95 o
  -5  -9   9       53.12       43.32      5.55 o
  -4  -9   9       61.69       50.45      5.84 o
  -3  -9   9       87.63       77.45      5.40 o
  -2  -9   9       12.78       19.70      5.28 o
  -1  -9   9       83.00       79.75      6.36 o
   0  -9   9       14.64       12.29      5.73 o
   1  -9   9        4.09        5.15      5.30 o
   2  -9   9       22.04       20.43      5.46 o
   3  -9   9       29.30       28.01      5.80 o
   4  -9   9       48.34       65.86     34.01 o
   5  -9   9        0.00       -2.59     36.23 o
  -9  -8   9        2.59        9.89      7.31 o
  -8  -8   9       36.15       45.46      7.34 o
  -7  -8   9       30.20       40.42      5.85 o
  -6  -8   9       21.33       18.70      6.20 o
  -5  -8   9        5.64       10.31      5.71 o
  -4  -8   9        1.74        7.10      5.40 o
  -3  -8   9      167.44      155.25      6.03 o
  -2  -8   9        0.89        1.36      4.64 o
  -1  -8   9       25.11       24.47      4.48 o
   0  -8   9        7.30        5.40      4.97 o
   1  -8   9       55.16       45.77      5.61 o
   2  -8   9       18.26       14.96      5.10 o
   3  -8   9        7.96       10.03      5.17 o
   4  -8   9       14.32       17.10      5.63 o
   5  -8   9        0.38        5.72     23.80 o
   6  -8   9        4.03       21.93     25.07 o
  -9  -7   9       32.25       46.06      6.49 o
  -8  -7   9       13.70       17.07      6.19 o
  -7  -7   9        9.19       11.44      5.47 o
  -6  -7   9      737.24      708.74      8.48 o
  -5  -7   9       33.45       33.35      5.09 o
  -4  -7   9       46.83       52.14      5.31 o
  -3  -7   9        7.25       11.96      4.48 o
  -2  -7   9       74.45       68.95      4.64 o
  -1  -7   9      102.70       98.97      5.26 o
   0  -7   9       26.62       22.53      4.86 o
   1  -7   9        0.53        7.15      4.95 o
   2  -7   9      149.57      138.56      5.67 o
   3  -7   9        4.70        3.95      5.21 o
   4  -7   9       15.29       14.87      5.21 o
   5  -7   9       17.84       24.35      6.03 o
   6  -7   9       10.30       21.64     19.40 o
 -10  -6   9        2.07       41.15     33.74 o
  -9  -6   9       39.18       44.05      6.33 o
  -8  -6   9      172.38      170.05      6.42 o
  -7  -6   9      218.42      209.64      6.26 o
  -6  -6   9      577.06      576.88      7.78 o
  -5  -6   9      207.90      197.23      5.76 o
  -4  -6   9        0.00        3.39      4.51 o
  -3  -6   9       13.63       15.67      4.54 o
  -2  -6   9       68.07       65.40      4.25 o
  -1  -6   9       35.49       41.92      5.06 o
   0  -6   9        0.71        4.19      4.54 o
   1  -6   9       74.54       69.64      5.00 o
   2  -6   9        0.16        4.51      4.32 o
   3  -6   9      411.60      368.93      6.60 o
   4  -6   9      251.92      238.31      6.18 o
   5  -6   9      133.11      116.29      5.50 o
   6  -6   9        6.30       16.33     19.23 o
   7  -6   9        7.81       15.45     20.58 o
 -10  -5   9        5.08       12.29     26.23 o
  -9  -5   9       30.56       37.23      5.80 o
  -8  -5   9        0.00        3.28      5.31 o
  -7  -5   9        4.85       11.51      4.64 o
  -6  -5   9       61.81       62.97      4.83 o
  -5  -5   9        7.57       10.84      4.37 o
  -4  -5   9       71.10       67.84      4.65 o
  -3  -5   9       25.59       34.42      4.03 o
  -2  -5   9      103.73       99.52      4.25 o
  -1  -5   9      100.60       95.57      4.58 o
   0  -5   9      585.22      583.26      6.67 o
   1  -5   9      274.06      284.71      6.27 o
   2  -5   9        0.64        5.16      4.53 o
   3  -5   9      236.98      244.37      5.41 o
   4  -5   9      454.35      431.58      6.25 o
   5  -5   9        9.33        9.68      4.58 o
   6  -5   9       71.31       73.53      5.12 o
   7  -5   9        0.84       16.99     17.96 o
   8  -5   9        4.47       32.87     32.09 o
 -10  -4   9       10.36       13.42     22.87 o
  -9  -4   9       59.08       75.18     25.99 o
  -8  -4   9       50.82       48.45      5.03 o
  -7  -4   9       43.60       41.45      4.73 o
  -6  -4   9      327.74      320.82      5.76 o
  -5  -4   9      328.71      304.93      5.59 o
  -4  -4   9        8.24        5.55      4.22 o
  -3  -4   9      230.49      244.41      4.92 o
  -2  -4   9      108.82      115.85      4.20 o
  -1  -4   9      637.25      607.47      6.17 o
   0  -4   9       85.70       74.47      4.46 o
   1  -4   9      610.89      605.62      5.35 o
   2  -4   9       78.52       75.90      3.49 o
   3  -4   9       35.77       33.66      4.25 o
   4  -4   9       32.53       43.55      4.22 o
   5  -4   9      134.42      119.71      4.84 o
   6  -4   9       31.41       30.33      4.77 o
   7  -4   9        0.20        7.50      5.98 o
   8  -4   9       10.01        4.25     21.97 o
 -10  -3   9        4.39        3.55     24.45 o
  -9  -3   9        5.94        3.98     23.12 o
  -8  -3   9       20.35       22.45      4.58 o
  -7  -3   9       29.76       25.24      4.45 o
  -6  -3   9       29.63       29.67      3.98 o
  -5  -3   9       93.43       92.24      3.87 o
  -4  -3   9      167.36      159.26      4.28 o
  -3  -3   9      236.90      249.21      4.20 o
  -2  -3   9       17.51       15.06      3.22 o
  -1  -3   9      178.30      185.19      4.30 o
   0  -3   9        6.85        6.68      3.47 o
   1  -3   9       92.41       90.01      3.72 o
   2  -3   9      316.74      341.94      4.70 o
   3  -3   9      201.57      211.69      4.66 o
   4  -3   9      201.56      198.21      4.98 o
   5  -3   9      317.62      283.27      5.31 o
   6  -3   9        0.47        2.24      4.49 o
   7  -3   9       54.45       48.86      5.07 o
   8  -3   9        0.11        6.62     20.12 o
   9  -3   9       37.22        1.16     33.95 o
 -10  -2   9        2.28       -0.05     33.24 o
  -9  -2   9        5.76       24.01     30.55 o
  -8  -2   9        6.60       19.67     20.69 o
  -7  -2   9      728.92      758.07      6.99 o
  -6  -2   9        0.01        2.06      3.57 o
  -5  -2   9      269.47      259.50      4.65 o
  -4  -2   9       22.99       20.46      3.18 o
  -3  -2   9        6.51        6.15      2.84 o
  -2  -2   9       52.29       67.64      3.20 o
  -1  -2   9      961.96     1057.48      8.33 o
   0  -2   9      457.80      437.25      4.75 o
   1  -2   9      629.03      607.84      5.16 o
   2  -2   9      560.48      566.55      5.62 o
   3  -2   9      589.51      577.02      5.74 o
   4  -2   9      139.44      130.54      4.31 o
   5  -2   9       10.03        7.72      4.06 o
   6  -2   9      124.24      114.23      5.66 o
   7  -2   9       33.01       41.33      4.99 o
   8  -2   9       59.24       60.96      5.63 o
   9  -2   9       39.95       45.35     39.78 o
 -10  -1   9       38.17       12.56     26.07 o
  -9  -1   9        0.05        0.89     20.24 o
  -8  -1   9        8.57       -0.05     20.03 o
  -7  -1   9      180.26      177.87      4.35 o
  -6  -1   9      100.36       96.75      3.65 o
  -5  -1   9      259.13      242.77      4.04 o
  -4  -1   9        4.94        1.26      2.85 o
  -3  -1   9       89.36       94.88      2.85 o
  -2  -1   9     1573.35     1755.10      6.90 o
  -1  -1   9        0.34        4.11      2.84 o
   0  -1   9     1106.80     1169.89      6.07 o
   1  -1   9      953.84     1002.73      7.26 o
   2  -1   9      236.32      255.57      4.63 o
   3  -1   9      205.90      229.28      4.38 o
   4  -1   9      114.20      137.32      4.22 o
   5  -1   9       26.34       27.18      4.32 o
   6  -1   9        0.17        2.21      4.55 o
   7  -1   9       67.41       58.71      4.86 o
   8  -1   9      218.44      216.47      6.07 o
   9  -1   9       22.34      -11.04     38.05 o
 -10   0   9       50.11       37.04     24.91 o
  -9   0   9       15.67       21.33     20.28 o
  -8   0   9       28.13       37.53     19.24 o
  -7   0   9       23.13       12.15     17.54 o
  -6   0   9        3.16        5.19      3.06 o
  -5   0   9       22.44       24.72      2.89 o
  -4   0   9      356.75      353.89      3.74 o
  -3   0   9      177.93      166.52      3.11 o
  -2   0   9      349.35      340.51      3.85 o
  -1   0   9     1824.38     1819.33      9.22 o
   0   0   9       99.11       71.13      2.68 o
   1   0   9     2333.47     2425.48      9.48 o
   2   0   9      858.07      804.12      5.56 o
   3   0   9      223.37      223.27      3.99 o
   4   0   9      512.33      506.98      5.65 o
   5   0   9       11.46       15.32      4.01 o
   6   0   9       78.33       71.50      4.53 o
   7   0   9      156.07      152.17      5.26 o
   8   0   9       27.52       29.80      5.04 o
   9   0   9       32.09       37.60      5.90 o
  10   0   9       13.37       12.57     35.48 o
 -10   1   9        0.60       13.90     22.60 o
  -9   1   9        1.70       15.20     23.27 o
  -8   1   9        2.43       20.01     18.25 o
  -7   1   9       58.28       50.86     16.28 o
  -6   1   9        2.52        6.74     14.50 o
  -5   1   9      620.55      621.48      4.61 o
  -4   1   9        2.56        4.92      2.42 o
  -3   1   9        0.38        1.71      2.32 o
  -2   1   9      413.60      424.17      3.47 o
  -1   1   9      892.51      956.30      5.35 o
   0   1   9     6612.22     6652.28     20.32 o
   1   1   9     2180.57     2439.49      8.40 o
   2   1   9      323.40      333.50      4.51 o
   3   1   9      269.59      276.20      4.43 o
   4   1   9      103.24      100.40      4.14 o
   5   1   9       27.49       24.59      3.85 o
   6   1   9      109.08      122.27      4.78 o
   7   1   9        0.02        3.78      4.71 o
   8   1   9       27.53       31.18      5.21 o
   9   1   9       23.67       27.73      5.50 o
  10   1   9        1.87       10.38      7.55 o
  -9   2   9       21.74       45.40     21.58 o
  -8   2   9        0.67        9.28     18.73 o
  -7   2   9       22.68       15.26     17.30 o
  -6   2   9        1.97       -7.37     15.21 o
  -5   2   9      512.34      504.58      8.55 o
  -4   2   9      488.68      485.06      3.47 o
  -3   2   9       97.81       99.96      2.26 o
  -2   2   9       14.54       14.42      2.20 o
  -1   2   9      248.17      240.05      3.04 o
   0   2   9     3415.98     3611.63     15.08 o
   1   2   9      479.74      541.57      4.43 o
   2   2   9      107.40       86.44      3.36 o
   3   2   9      229.39      230.39      4.61 o
   4   2   9      264.17      244.21      4.70 o
   5   2   9        4.69        7.92      4.03 o
   6   2   9      137.03      150.55      5.63 o
   7   2   9       23.83       28.76      4.90 o
   8   2   9       61.23       52.78      5.55 o
   9   2   9        0.74        6.80      5.89 o
  10   2   9       17.23       16.36      6.30 o
  -9   3   9        1.98        7.42     34.67 o
  -8   3   9       38.31       51.93     18.65 o
  -7   3   9       11.37       -0.33     16.04 o
  -6   3   9      143.25      132.61     16.24 o
  -5   3   9       24.36       18.43     11.54 o
  -4   3   9       14.19       13.08      4.48 o
  -3   3   9        6.68        5.56      0.93 o
  -2   3   9     1289.22     1354.94      5.14 o
  -1   3   9       93.35      106.38      2.23 o
   0   3   9       43.14       51.66      2.57 o
   1   3   9      536.42      516.64      4.46 o
   2   3   9      469.94      469.87      5.25 o
   3   3   9      237.47      237.76      4.37 o
   4   3   9        3.93        9.87      4.30 o
   5   3   9       25.65       29.82      4.49 o
   6   3   9      372.62      358.08      5.99 o
   7   3   9      337.95      337.54      5.95 o
   8   3   9       22.20       20.29      5.44 o
   9   3   9      154.72      139.11      7.18 o
  10   3   9        2.71        7.93      6.31 o
  11   3   9       34.82       28.92      7.79 o
  -9   4   9        4.75       13.40     37.87 o
  -8   4   9        1.15      -10.25     32.56 o
  -7   4   9        3.97       -6.15     27.69 o
  -6   4   9       79.24       74.64     15.45 o
  -5   4   9       87.57       75.40     11.92 o
  -4   4   9       28.77       33.57      7.28 o
  -3   4   9       45.87       34.24      6.64 o
  -2   4   9      213.04      227.70      2.21 o
  -1   4   9      584.26      646.98      3.80 o
   0   4   9        5.02        6.05      2.53 o
   1   4   9       16.97       14.52      2.29 o
   2   4   9      224.23      215.57      3.66 o
   3   4   9      170.83      181.19      4.15 o
   4   4   9      973.15      989.33      6.91 o
   5   4   9      188.80      188.99      5.19 o
   6   4   9       47.87       56.88      4.52 o
   7   4   9       30.17       29.85      5.03 o
   8   4   9        8.67       14.59      4.94 o
   9   4   9       29.91       35.90      5.92 o
  10   4   9        5.68        8.57      7.27 o
  11   4   9        1.57       12.36      7.43 o
  -8   5   9       28.86       26.74     22.81 o
  -7   5   9       10.26        0.95     20.35 o
  -6   5   9       22.75       15.69     25.61 o
  -5   5   9       15.75       19.11     10.94 o
  -4   5   9      235.47      233.83     10.04 o
  -3   5   9        0.23        7.72     13.52 o
  -2   5   9      281.67      282.90      2.70 o
  -1   5   9        1.99        2.27      2.23 o
   0   5   9     1861.77     1756.50      6.36 o
   1   5   9     2332.24     2308.21      8.25 o
   2   5   9       85.63       88.91      3.70 o
   3   5   9      276.18      290.20      4.27 o
   4   5   9     2001.74     2043.56     12.47 o
   5   5   9       51.22       57.31      4.62 o
   6   5   9      252.88      245.71      5.45 o
   7   5   9        1.61        5.85      4.60 o
   8   5   9      208.04      192.11      6.10 o
   9   5   9        3.61        4.79      5.64 o
  10   5   9        0.18        8.36      6.14 o
  11   5   9        4.86        8.86      7.41 o
  -8   6   9        2.75        0.18     34.82 o
  -7   6   9       49.97       29.64     20.66 o
  -6   6   9       13.38       28.85     18.46 o
  -5   6   9       27.41       29.89     13.63 o
  -4   6   9       12.92       14.63      7.99 o
  -3   6   9      314.97      303.48     17.93 o
  -2   6   9     1432.45     1441.46      6.46 o
  -1   6   9      207.01      200.15      2.97 o
   0   6   9     4419.20     4451.89     13.50 o
   1   6   9       85.20       93.47      3.58 o
   2   6   9       43.52       54.83      3.69 o
   3   6   9       26.31       25.20      4.01 o
   4   6   9       50.51       61.73      3.79 o
   5   6   9      462.27      466.40      6.17 o
   6   6   9      230.95      226.33      5.18 o
   7   6   9        0.16        2.45      3.97 o
   8   6   9        0.49        5.33      5.38 o
   9   6   9        2.40       10.93      5.95 o
  10   6   9        0.91        6.54      7.10 o
  11   6   9        0.15        9.94      7.22 o
  -7   7   9        2.84       17.19     21.87 o
  -6   7   9       17.80       10.52     18.92 o
  -5   7   9        4.48        5.74     16.41 o
  -4   7   9       61.83       59.19     11.75 o
  -3   7   9       31.20       23.40     13.59 o
  -2   7   9      729.88      739.16     14.75 o
  -1   7   9        6.58        8.14      2.41 o
   0   7   9      182.93      173.47      3.19 o
   1   7   9     1047.42     1028.20      6.55 o
   2   7   9      231.75      246.94      4.73 o
   3   7   9      718.30      660.78      6.25 o
   4   7   9        1.84        4.14      3.23 o
   5   7   9       18.49       21.53      4.25 o
   6   7   9      351.70      366.63      6.11 o
   7   7   9      170.05      153.58      5.73 o
   8   7   9       17.60       16.20      5.48 o
   9   7   9        0.17        3.88      5.97 o
  10   7   9        9.07       16.93      7.08 o
  11   7   9       12.48       21.86      8.01 o
  -7   8   9        5.34       27.63     23.25 o
  -6   8   9       28.73       36.36     20.18 o
  -5   8   9        2.95       13.54     16.70 o
  -4   8   9        0.23        3.78     11.46 o
  -3   8   9       15.69        9.29     13.70 o
  -2   8   9      279.89      291.39     15.59 o
  -1   8   9      208.51      204.96      3.17 o
   0   8   9      209.58      214.96      3.92 o
   1   8   9      136.88      153.43      4.30 o
   2   8   9       98.86      108.65      4.58 o
   3   8   9      102.38       88.76      4.64 o
   4   8   9       77.08       71.29      5.50 o
   5   8   9      314.59      301.68      6.66 o
   6   8   9      205.12      174.76      6.24 o
   7   8   9       25.73       17.04      5.57 o
   8   8   9       41.19       29.82      6.10 o
   9   8   9        4.54        6.80      6.00 o
  10   8   9        0.01        7.44      7.14 o
  -6   9   9        5.59       20.11     29.39 o
  -5   9   9      121.32      141.52     28.20 o
  -4   9   9       24.58       28.03     15.76 o
  -3   9   9       47.33       52.97     14.48 o
  -2   9   9      820.32      797.05     33.12 o
  -1   9   9       61.41       52.81     20.10 o
   0   9   9       84.49       79.37      3.54 o
   1   9   9        2.22        6.17      4.18 o
   2   9   9      316.08      300.43      5.89 o
   3   9   9        0.98        1.96      4.60 o
   4   9   9       23.81       20.62      5.16 o
   5   9   9      105.69      106.16      6.08 o
   6   9   9       36.07       31.69      6.04 o
   7   9   9       10.85       11.77      5.74 o
   8   9   9        8.33        4.95      5.53 o
   9   9   9        6.71       10.38      6.88 o
  10   9   9        2.62        6.15      8.02 o
  -2  10   9        2.44       -2.28     13.56 o
  -1  10   9       94.08      106.91     15.81 o
   0  10   9      897.91      937.03      9.66 o
   1  10   9       50.27       54.33      4.45 o
   2  10   9        3.25        2.87      4.65 o
   3  10   9       16.70       15.57      4.74 o
   4  10   9        9.66        7.36      5.09 o
   5  10   9       53.24       43.96      5.02 o
   6  10   9        6.76       13.78      6.43 o
   7  10   9       70.43       62.74      6.99 o
   8  10   9        0.10        7.24      5.71 o
   9  10   9        1.61       10.32      7.10 o
  10  10   9       32.38       37.78      7.79 o
  -1  11   9        0.00       16.36     21.71 o
   0  11   9       75.99       79.01     16.25 o
   1  11   9      174.78      175.34      5.34 o
   2  11   9      125.72      128.01      5.29 o
   3  11   9        0.01        4.97      4.85 o
   4  11   9      139.16      140.43      5.99 o
   5  11   9        0.76        4.54      5.34 o
   6  11   9       24.88       35.97      6.48 o
   7  11   9        0.14        5.68      7.09 o
   8  11   9        0.33        3.71      6.68 o
   9  11   9        5.20        9.57      7.96 o
  -3  12   9       27.59       28.86     27.88 o
  -1  12   9        0.73       24.64     23.08 o
   0  12   9        0.30       -6.67     22.03 o
   1  12   9        6.67       16.22     25.30 o
   2  12   9       74.96       69.81      5.26 o
   3  12   9        0.44        6.45      5.09 o
   4  12   9        8.41        8.55      5.75 o
   5  12   9        0.13        7.12      5.70 o
   6  12   9       36.88       35.97      7.67 o
   7  12   9       38.15       46.68      7.79 o
   8  12   9       37.39       37.31      8.40 o
   9  12   9        6.33       18.19      8.06 o
   0  13   9        0.42       -2.23     24.67 o
   1  13   9        0.17       -9.78     24.41 o
   2  13   9        4.44       14.79     16.86 o
   3  13   9       20.59       22.19      5.61 o
   4  13   9        0.48        9.05      6.41 o
   5  13   9       34.38       36.24      6.27 o
   6  13   9       21.22       28.77      7.07 o
   7  13   9       26.75       29.36      6.93 o
   8  13   9        6.08       14.87      7.88 o
   1  14   9        0.59       22.61     29.00 o
   2  14   9        0.88       19.57     26.41 o
   3  14   9        6.59        8.36      7.13 o
   4  14   9       12.45       16.32      6.52 o
   5  14   9       18.49       20.50      7.12 o
   6  14   9        5.51       10.12      7.92 o
   7  14   9       27.79       40.64      7.76 o
   2  15   9        7.40       16.36     28.08 o
   3  15   9        0.15        2.99     27.81 o
   4  15   9        2.69        8.91      7.49 o
  -4 -12  10        7.91       20.97      7.11 o
  -3 -12  10        1.60        9.33      7.21 o
  -2 -12  10        4.28       17.76      7.77 o
  -1 -12  10      135.31      139.80      7.81 o
  -6 -11  10        0.17        6.07      7.28 o
  -5 -11  10       65.75       73.04      7.48 o
  -4 -11  10       18.75       26.29      7.70 o
  -3 -11  10        2.11        8.05      7.27 o
  -2 -11  10      202.31      218.41      8.27 o
  -1 -11  10        1.30        3.31      6.84 o
   0 -11  10       93.41       93.35      7.72 o
   1 -11  10        5.48        8.70      7.60 o
   2 -11  10       69.19       65.70      7.68 o
  -7 -10  10        3.90       15.14      7.23 o
  -6 -10  10        6.67       17.24      6.68 o
  -5 -10  10        9.98       17.50      6.43 o
  -4 -10  10        0.60        7.79      6.44 o
  -3 -10  10        5.70       11.53      6.07 o
  -2 -10  10       21.05       23.29      5.52 o
  -1 -10  10      108.56      117.55      7.27 o
   0 -10  10       36.92       41.83      6.42 o
   1 -10  10       15.78       23.66      6.35 o
   2 -10  10       32.83       39.90      6.30 o
   3 -10  10        0.95        7.08      8.88 o
  -8  -9  10        0.30       13.92      8.21 o
  -7  -9  10        4.99        9.97      6.97 o
  -6  -9  10        1.36        9.39      7.14 o
  -5  -9  10       28.64       33.55      6.50 o
  -4  -9  10       11.61       18.40      5.64 o
  -3  -9  10       38.86       40.67      5.60 o
  -2  -9  10       62.44       61.61      5.64 o
  -1  -9  10      143.66      134.20      6.97 o
   0  -9  10       29.85       29.66      5.84 o
   1  -9  10       84.69       85.45      5.82 o
   2  -9  10        0.46        6.92      6.01 o
   3  -9  10        9.58       21.59      6.01 o
   4  -9  10      123.51      118.06     24.52 o
  -9  -8  10        8.86       20.91      7.18 o
  -8  -8  10        0.25        4.56      7.18 o
  -7  -8  10       85.12       98.57      6.72 o
  -6  -8  10       17.54       17.08      6.13 o
  -5  -8  10      169.06      154.00      6.18 o
  -4  -8  10        3.02        7.52      4.89 o
  -3  -8  10        0.04        3.71      5.75 o
  -2  -8  10       12.68       11.78      4.68 o
  -1  -8  10      182.47      171.62      5.84 o
   0  -8  10        2.94        3.17      5.22 o
   1  -8  10       14.32       21.11      5.60 o
   2  -8  10       68.23       71.04      5.43 o
   3  -8  10        2.08        7.41      5.72 o
   4  -8  10        0.02        6.26      6.12 o
   5  -8  10        7.57       12.04     22.36 o
  -9  -7  10       17.23       26.83      6.51 o
  -8  -7  10        0.06        7.36      6.64 o
  -7  -7  10        7.30       10.27      6.10 o
  -6  -7  10      113.17      100.11      6.39 o
  -5  -7  10        0.70        7.94      6.00 o
  -4  -7  10      135.42      140.05      5.73 o
  -3  -7  10      171.95      164.23      5.53 o
  -2  -7  10      772.65      721.56      7.35 o
  -1  -7  10      200.08      191.30      5.67 o
   0  -7  10        6.65       11.10      5.14 o
   1  -7  10        0.42        3.48      4.46 o
   2  -7  10        3.68        5.22      4.67 o
   3  -7  10       18.18       16.92      5.04 o
   4  -7  10       13.02       11.29      5.26 o
   5  -7  10        1.30       11.58      5.59 o
   6  -7  10        0.81       18.18     25.10 o
  -9  -6  10        1.89        9.66      6.32 o
  -8  -6  10       11.96       13.61      6.04 o
  -7  -6  10       38.56       34.72      5.55 o
  -6  -6  10        0.68        6.83      4.55 o
  -5  -6  10      527.05      467.43      6.94 o
  -4  -6  10       29.30       32.75      5.39 o
  -3  -6  10       75.38       71.65      4.95 o
  -2  -6  10     1521.89     1427.70      9.33 o
  -1  -6  10     2947.93     2943.05     20.69 o
   0  -6  10        0.04        3.51      4.47 o
   1  -6  10      113.90      113.99      5.31 o
   2  -6  10       61.40       58.93      4.63 o
   3  -6  10        0.23        4.75      4.89 o
   4  -6  10        0.05        7.81      5.23 o
   5  -6  10        7.00       11.70      5.33 o
   6  -6  10        5.74        1.54     17.74 o
   7  -6  10        6.50       29.09     20.89 o
 -10  -5  10        0.01       -0.42     29.80 o
  -9  -5  10       13.17       20.16      5.85 o
  -8  -5  10        0.24        5.23      5.75 o
  -7  -5  10        0.53        5.97      5.21 o
  -6  -5  10      209.51      184.44      5.42 o
  -5  -5  10        0.20        4.68      4.37 o
  -4  -5  10       36.81       30.51      4.45 o
  -3  -5  10       43.40       39.80      4.31 o
  -2  -5  10      574.58      618.41      6.76 o
  -1  -5  10      209.50      204.78      5.25 o
   0  -5  10      794.51      784.13      7.80 o
   1  -5  10        1.26        4.15      4.69 o
   2  -5  10        4.00        7.68      4.79 o
   3  -5  10       46.28       37.60      4.53 o
   4  -5  10       19.14       20.05      4.76 o
   5  -5  10       68.81       68.27      5.02 o
   6  -5  10        0.59        7.50      5.00 o
   7  -5  10        0.48       21.74     24.01 o
   8  -5  10        0.05       15.18     23.91 o
 -10  -4  10       21.30       33.69     26.89 o
  -9  -4  10       38.77       54.79     22.37 o
  -8  -4  10        4.16        7.04      5.13 o
  -7  -4  10       35.67       42.21      4.86 o
  -6  -4  10      207.62      203.33      5.35 o
  -5  -4  10       83.49       77.75      4.28 o
  -4  -4  10     1016.21      912.99      6.89 o
  -3  -4  10       29.61       19.00      3.62 o
  -2  -4  10       35.23       23.99      4.41 o
  -1  -4  10        5.41       10.15      3.56 o
   0  -4  10       40.28       49.95      3.97 o
   1  -4  10     2029.56     1963.26      9.21 o
   2  -4  10      161.05      150.25      4.29 o
   3  -4  10       37.77       44.65      4.45 o
   4  -4  10       15.99       14.70      4.02 o
   5  -4  10        6.78       13.02      4.66 o
   6  -4  10        9.19       12.59      4.79 o
   7  -4  10        3.95       10.30      5.45 o
   8  -4  10        0.04       -3.23     39.61 o
 -10  -3  10        2.65        4.42     26.71 o
  -9  -3  10        1.57       13.02     22.38 o
  -8  -3  10        8.98       15.33      4.77 o
  -7  -3  10        8.50        6.48      4.35 o
  -6  -3  10      920.37      898.02      8.72 o
  -5  -3  10       33.97       43.95      4.12 o
  -4  -3  10       44.25       37.06      3.66 o
  -3  -3  10        6.33        6.71      2.85 o
  -2  -3  10      556.19      534.50      4.98 o
  -1  -3  10       37.29       34.54      3.47 o
   0  -3  10      431.71      426.76      5.06 o
   1  -3  10        0.06        3.48      3.24 o
   2  -3  10        2.22        7.43      3.88 o
   3  -3  10      275.76      295.87      5.73 o
   4  -3  10      323.83      319.80      5.47 o
   5  -3  10        6.89        8.40      4.21 o
   6  -3  10       11.68       14.47      4.58 o
   7  -3  10       29.27       31.03      5.53 o
   8  -3  10        0.86        7.11     23.47 o
   9  -3  10        0.01        5.19     44.69 o
 -10  -2  10       22.50       20.28     24.07 o
  -9  -2  10        0.89        2.58     23.28 o
  -8  -2  10        3.13       -6.30     19.51 o
  -7  -2  10      371.28      389.70      5.83 o
  -6  -2  10       31.79       25.70      3.86 o
  -5  -2  10      185.26      178.66      4.52 o
  -4  -2  10       78.26       68.66      3.42 o
  -3  -2  10        8.52        8.02      3.04 o
  -2  -2  10     1302.56     1349.64      7.36 o
  -1  -2  10      159.81      149.79      4.01 o
   0  -2  10       67.01       71.57      3.62 o
   1  -2  10      368.74      386.57      4.86 o
   2  -2  10      769.71      778.63      6.78 o
   3  -2  10       72.16       79.84      4.03 o
   4  -2  10        3.37        9.22      4.20 o
   5  -2  10       20.51       22.72      4.27 o
   6  -2  10        0.47        2.20      5.02 o
   7  -2  10        5.42       10.73      5.33 o
   8  -2  10       10.09       19.06      5.84 o
   9  -2  10        2.88        0.73     38.05 o
 -10  -1  10       18.24        8.88     26.38 o
  -9  -1  10       15.32       13.56     22.56 o
  -8  -1  10       62.28       36.90     21.55 o
  -7  -1  10        8.19       10.27      6.56 o
  -6  -1  10     1634.94     1589.28      8.01 o
  -5  -1  10      154.38      146.37      3.86 o
  -4  -1  10      114.11      124.42      3.62 o
  -3  -1  10        0.02        2.25      2.80 o
  -2  -1  10      254.50      260.79      3.92 o
  -1  -1  10       64.22       68.35      3.21 o
   0  -1  10      107.09      116.64      3.78 o
   1  -1  10      358.83      338.14      4.69 o
   2  -1  10     2580.78     2692.29     14.16 o
   3  -1  10      548.03      554.90      5.76 o
   4  -1  10      424.10      437.77      5.52 o
   5  -1  10       44.78       43.20      4.61 o
   6  -1  10        2.97        4.65      4.85 o
   7  -1  10       16.19       19.72      5.00 o
   8  -1  10        0.15        8.76      5.27 o
   9  -1  10       24.10       31.73      9.28 o
 -10   0  10        1.72       -9.03     23.02 o
  -9   0  10      104.44      135.74     23.27 o
  -8   0  10      150.35      154.79     24.35 o
  -7   0  10        7.88       15.78     16.74 o
  -6   0  10      166.52      164.52      3.83 o
  -5   0  10     2606.24     2555.37      8.31 o
  -4   0  10      202.08      202.06      3.51 o
  -3   0  10      130.25      139.47      3.55 o
  -2   0  10      134.07      134.82      3.14 o
  -1   0  10     1308.86     1414.28      6.59 o
   0   0  10      475.37      544.45      4.57 o
   1   0  10     4217.36     4486.85     14.43 o
   2   0  10       31.58       29.75      3.29 o
   3   0  10       62.25       66.38      3.75 o
   4   0  10      151.44      160.18      4.36 o
   5   0  10      110.71      127.61      5.07 o
   6   0  10       46.89       41.65      4.43 o
   7   0  10        1.21        2.57      4.67 o
   8   0  10      170.33      173.06      5.98 o
   9   0  10      294.21      292.28      7.24 o
 -10   1  10        9.79       38.19     25.40 o
  -9   1  10       33.78       24.02     22.70 o
  -8   1  10       30.06       39.88     22.26 o
  -7   1  10      291.65      285.61     29.95 o
  -6   1  10       36.52       28.28     16.34 o
  -5   1  10      237.72      247.37      3.55 o
  -4   1  10      314.33      310.36      3.84 o
  -3   1  10        2.84        4.36      2.58 o
  -2   1  10      201.45      198.85      3.14 o
  -1   1  10       55.03       60.62      2.44 o
   0   1  10        0.38        2.90      3.01 o
   1   1  10      217.29      250.58      3.91 o
   2   1  10     1948.13     2130.93      8.71 o
   3   1  10       45.93       42.08      3.28 o
   4   1  10       13.69       16.37      3.93 o
   5   1  10        2.13        2.53      4.22 o
   6   1  10      287.12      294.62      5.69 o
   7   1  10      133.03      132.00      5.76 o
   8   1  10       17.49       18.84      5.22 o
   9   1  10       44.01       37.40      5.88 o
  10   1  10       22.23       26.39      7.67 o
  -9   2  10       15.07        5.63     20.32 o
  -8   2  10       11.19       18.15     17.30 o
  -7   2  10       46.59       69.61     17.90 o
  -6   2  10        2.17       15.96     14.73 o
  -5   2  10      322.95      337.25     16.37 o
  -4   2  10      249.33      248.26      2.90 o
  -3   2  10        1.91        0.70      2.26 o
  -2   2  10      234.07      231.27      3.31 o
  -1   2  10      520.27      557.22      4.05 o
   0   2  10       40.09       51.90      2.82 o
   1   2  10       32.37       32.40      2.98 o
   2   2  10      240.24      234.53      4.06 o
   3   2  10      155.41      159.78      4.31 o
   4   2  10        5.72       14.11      3.85 o
   5   2  10      138.51      135.55      4.38 o
   6   2  10      183.29      184.40      5.37 o
   7   2  10      439.60      453.99      6.70 o
   8   2  10      123.36      118.83      5.66 o
   9   2  10       30.73       25.95      5.78 o
  10   2  10        1.79        7.16      7.00 o
  -9   3  10        7.42       32.98     33.86 o
  -8   3  10       13.93       12.05     23.15 o
  -7   3  10       15.95       13.81     16.37 o
  -6   3  10      754.32      718.80     44.60 o
  -5   3  10       14.32        7.65     12.14 o
  -4   3  10      136.45      123.28      2.08 o
  -3   3  10       74.23       85.87      1.99 o
  -2   3  10        4.51        6.08      2.06 o
  -1   3  10      639.43      673.02      4.12 o
   0   3  10        7.89       11.33      2.66 o
   1   3  10      190.68      184.05      3.40 o
   2   3  10       96.45       96.37      3.95 o
   3   3  10      579.45      564.06      5.54 o
   4   3  10        0.00        3.17      4.02 o
   5   3  10      132.37      138.12      4.83 o
   6   3  10       24.87       26.66      5.26 o
   7   3  10       74.99       71.80      5.01 o
   8   3  10        1.70        6.80      5.98 o
   9   3  10        5.24        8.23      5.81 o
  10   3  10        8.33       10.02      6.57 o
  -9   4  10       34.32       38.98     24.97 o
  -8   4  10       88.13      126.06     36.40 o
  -7   4  10       58.48       29.41     29.56 o
  -6   4  10      236.29      248.70     45.41 o
  -5   4  10       28.09       11.36     11.71 o
  -4   4  10       23.12       18.47     14.14 o
  -3   4  10        6.50        5.41      0.74 o
  -2   4  10       87.49       81.01      1.96 o
  -1   4  10       47.09       44.11      2.40 o
   0   4  10        2.76        4.31      2.74 o
   1   4  10      427.44      471.25      4.48 o
   2   4  10      138.36      145.06      3.71 o
   3   4  10      136.44      148.25      4.31 o
   4   4  10       33.28       37.96      4.16 o
   5   4  10      261.11      267.42      5.09 o
   6   4  10      162.15      161.37      5.46 o
   7   4  10       44.65       49.81      4.99 o
   8   4  10      269.23      253.21      6.66 o
   9   4  10       59.66       50.96      5.85 o
  10   4  10        8.57       13.65      7.01 o
  11   4  10        0.00        9.05      7.45 o
  -8   5  10        4.39        5.51     23.13 o
  -7   5  10        3.14       28.45     29.38 o
  -6   5  10       78.78       58.88     26.74 o
  -5   5  10       35.42       36.92     11.65 o
  -4   5  10      182.70      169.62     12.62 o
  -3   5  10      248.74      245.25     16.88 o
  -2   5  10        0.20        2.23      1.24 o
  -1   5  10      476.09      489.63      3.74 o
   0   5  10      691.17      704.52      4.94 o
   1   5  10     1637.32     1729.50      6.88 o
   2   5  10      118.52      115.59      4.11 o
   3   5  10       57.71       63.94      4.50 o
   4   5  10     1157.57     1203.79      7.63 o
   5   5  10       17.29       20.19      4.53 o
   6   5  10     1029.14     1027.27      8.72 o
   7   5  10      254.05      241.97      6.07 o
   8   5  10       21.85       23.18      5.54 o
   9   5  10       43.81       44.26      6.16 o
  10   5  10       20.34       18.77      6.60 o
  11   5  10       23.56       27.06      7.67 o
  -8   6  10       30.62       53.18     25.25 o
  -7   6  10       44.97       50.62     20.96 o
  -6   6  10       38.71       27.95     18.57 o
  -5   6  10      128.60      114.15     18.51 o
  -4   6  10        6.59        4.44     10.41 o
  -3   6  10      116.80       92.80     15.44 o
  -2   6  10       15.32       13.33      1.47 o
  -1   6  10      101.67      104.47      2.64 o
   0   6  10      203.81      209.93      3.67 o
   1   6  10      189.00      194.77      4.25 o
   2   6  10       61.57       59.55      3.81 o
   3   6  10       13.37        9.57      4.21 o
   4   6  10      202.88      201.81      4.27 o
   5   6  10      783.74      793.74      7.06 o
   6   6  10      149.80      145.80      5.36 o
   7   6  10      103.07       92.90      4.83 o
   8   6  10       10.14       10.34      5.38 o
   9   6  10       23.18       18.57      5.83 o
  10   6  10       17.70       17.19      7.23 o
  11   6  10        3.35       10.77      7.40 o
  -7   7  10        9.23       34.40     22.67 o
  -6   7  10       32.67       34.04     19.28 o
  -5   7  10       12.17       10.61     13.65 o
  -4   7  10       77.26       72.52     13.04 o
  -3   7  10        5.09        0.35     10.65 o
  -2   7  10      154.46      149.46      9.36 o
  -1   7  10        0.17       -0.53      2.48 o
   0   7  10       31.51       32.63      2.73 o
   1   7  10       30.97       23.44      3.55 o
   2   7  10       32.67       35.41      3.86 o
   3   7  10       55.78       55.42      4.55 o
   4   7  10       24.16       22.63      4.97 o
   5   7  10       34.61       32.10      4.90 o
   6   7  10      215.96      207.24      6.11 o
   7   7  10        0.51        6.87      5.45 o
   8   7  10        2.37        3.39      5.80 o
   9   7  10       15.15       18.87      6.46 o
  10   7  10        3.64       10.88      7.75 o
  -7   8  10        4.47       13.03     21.60 o
  -6   8  10        8.85       20.94     20.19 o
  -5   8  10        0.24        0.64     13.76 o
  -4   8  10       70.69       46.68     13.19 o
  -3   8  10       60.71       73.91     11.97 o
  -2   8  10        9.04        1.15      9.89 o
  -1   8  10       62.56       62.78      2.95 o
   0   8  10       10.21       10.72      3.15 o
   1   8  10      213.45      227.11      4.59 o
   2   8  10      288.38      306.92      5.32 o
   3   8  10      104.15      108.91      4.78 o
   4   8  10      119.88      138.17      5.46 o
   5   8  10        4.00        8.65      5.19 o
   6   8  10       62.16       57.79      5.43 o
   7   8  10        4.47       14.10      5.80 o
   8   8  10       51.81       41.34      5.49 o
   9   8  10       39.83       40.99      6.90 o
  10   8  10        4.50        9.98      7.58 o
  -4   9  10       81.17       93.60     25.26 o
  -3   9  10       37.45       59.94     22.78 o
  -2   9  10       54.31       46.78     21.71 o
  -1   9  10       45.53       41.03     20.68 o
   0   9  10      247.96      252.18      4.17 o
   1   9  10       57.60       61.84      3.97 o
   2   9  10      261.01      266.87      5.20 o
   3   9  10      294.05      277.22      5.88 o
   4   9  10      153.37      138.63      5.13 o
   5   9  10       85.12       62.96      4.86 o
   6   9  10       24.47       20.65      5.62 o
   7   9  10       16.20       20.20      5.79 o
   8   9  10       15.44       25.09      6.01 o
   9   9  10        0.02        4.69      7.10 o
  10   9  10       25.53       28.29      6.95 o
  -2  10  10       22.01       18.84     14.91 o
  -1  10  10       20.03       32.12     21.48 o
   0  10  10       51.29       55.45     22.07 o
   1  10  10      390.23      392.70      5.79 o
   2  10  10      275.77      273.87      6.20 o
   3  10  10      112.51      106.13      5.48 o
   4  10  10        0.11        5.59      5.66 o
   5  10  10       42.97       40.08      6.05 o
   6  10  10        0.22        7.93      5.27 o
   7  10  10        1.00        9.03      6.32 o
   8  10  10        3.40        4.59      6.13 o
   9  10  10        1.14        7.29      7.36 o
  10  10  10        9.70       17.02      6.97 o
  -1  11  10       27.83       42.41     16.25 o
   0  11  10      349.21      370.71     21.07 o
   1  11  10      184.44      189.86      5.22 o
   2  11  10        9.29       10.91      4.85 o
   3  11  10      154.58      149.46      6.41 o
   4  11  10       36.24       34.78      6.33 o
   5  11  10       13.34       11.43      5.72 o
   6  11  10       35.13       33.00      6.63 o
   7  11  10       18.70       15.30      6.28 o
   8  11  10        0.40        5.88      6.47 o
   9  11  10        0.76       10.86      8.23 o
  -1  12  10       11.48       31.76     23.27 o
   0  12  10        1.54       24.04     23.20 o
   1  12  10        9.26        7.27     16.99 o
   2  12  10      353.84      359.51      7.01 o
   3  12  10        5.37        9.14      5.59 o
   4  12  10       76.74       78.06      6.11 o
   5  12  10       55.12       53.99      7.01 o
   6  12  10       36.99       35.76      7.86 o
   7  12  10        0.28        5.94      7.53 o
   8  12  10        9.43       15.20      7.20 o
   9  12  10        0.69        8.61      8.75 o
   0  13  10        4.72       17.72     25.05 o
   1  13  10       17.70       21.65     27.98 o
   2  13  10       20.94        0.93     29.38 o
   3  13  10        3.15       10.15      5.82 o
   4  13  10       13.62       12.34      6.49 o
   5  13  10        4.30       14.35      6.67 o
   6  13  10       26.15       28.27      6.68 o
   7  13  10       14.71       14.20      7.44 o
   8  13  10      116.86      129.80      8.41 o
   1  14  10        0.26        9.16     26.80 o
   2  14  10       65.66       59.67     30.92 o
   3  14  10       11.80       32.32     23.37 o
   4  14  10       16.98       21.22      6.93 o
   5  14  10        8.85       14.27      7.31 o
   6  14  10        3.48        8.59      7.52 o
   3  15  10        0.35       -5.78     26.60 o
  -6 -11  11        4.36       11.67      7.16 o
  -5 -11  11      102.31      112.98      7.53 o
  -4 -11  11        0.10       11.18      7.43 o
  -3 -11  11       61.67       66.07      7.11 o
  -2 -11  11       10.43       13.53      7.58 o
  -1 -11  11        5.72       14.98      7.10 o
   0 -11  11       35.44       40.47      7.49 o
   1 -11  11        0.00        5.14      7.48 o
  -7 -10  11       54.52       65.16      7.29 o
  -6 -10  11       21.55       28.71      7.68 o
  -5 -10  11        2.23       12.95      7.23 o
  -4 -10  11       11.26       10.84      6.48 o
  -3 -10  11        9.62       19.47      7.04 o
  -2 -10  11        0.34        4.98      7.37 o
  -1 -10  11       13.94       15.34      7.28 o
   0 -10  11        0.20        4.96      6.80 o
   1 -10  11        4.96        8.48      6.99 o
   2 -10  11       39.35       55.60      6.78 o
   3 -10  11       35.72       31.08      7.65 o
  -8  -9  11       10.72       21.34      7.35 o
  -7  -9  11       43.89       44.35      6.53 o
  -6  -9  11        0.83        9.13      6.99 o
  -5  -9  11        0.54        6.73      6.62 o
  -4  -9  11       55.92       56.78      5.46 o
  -3  -9  11        6.17        6.73      5.67 o
  -2  -9  11        7.33       13.93      5.91 o
  -1  -9  11       45.98       53.09      6.60 o
   0  -9  11       38.60       40.62      6.05 o
   1  -9  11        0.82        1.67      6.56 o
   2  -9  11       10.86       20.53      6.20 o
   3  -9  11       28.67       25.50      6.31 o
   4  -9  11       58.10       89.64     25.54 o
  -8  -8  11       37.13       39.14      6.92 o
  -7  -8  11       13.74       25.51      6.31 o
  -6  -8  11       71.05       79.44      6.37 o
  -5  -8  11        0.54        4.09      5.60 o
  -4  -8  11      176.90      187.75      5.74 o
  -3  -8  11        4.88        9.37      5.72 o
  -2  -8  11       10.09        7.18      4.92 o
  -1  -8  11        3.19        3.30      5.35 o
   0  -8  11       11.05       10.07      5.10 o
   1  -8  11       23.80       23.67      5.11 o
   2  -8  11       49.37       59.29      5.98 o
   3  -8  11       17.83       18.15      5.62 o
   4  -8  11       45.38       47.53      6.10 o
   5  -8  11       79.00       80.01     24.35 o
  -9  -7  11        0.55        6.78      7.34 o
  -8  -7  11       54.76       58.46      6.61 o
  -7  -7  11        5.34       13.45      6.07 o
  -6  -7  11        0.50        5.06      5.95 o
  -5  -7  11       74.71       80.71      6.23 o
  -4  -7  11        1.94        7.37      4.58 o
  -3  -7  11        1.35        5.78      5.10 o
  -2  -7  11        1.37        1.25      4.73 o
  -1  -7  11       25.37       27.68      5.41 o
   0  -7  11       60.99       62.27      5.38 o
   1  -7  11       96.99      103.23      5.76 o
   2  -7  11        0.07        3.51      5.43 o
   3  -7  11       12.74       16.60      5.45 o
   4  -7  11        0.52        6.68      5.57 o
   5  -7  11       49.34       59.67      6.02 o
   6  -7  11       17.55       20.29     23.41 o
  -9  -6  11       15.68       15.41      6.47 o
  -8  -6  11        0.00        3.81      5.90 o
  -7  -6  11       29.49       28.79      5.32 o
  -6  -6  11       10.65        7.80      5.31 o
  -5  -6  11      265.63      246.96      6.22 o
  -4  -6  11      217.73      217.51      6.07 o
  -3  -6  11        7.61        8.94      4.74 o
  -2  -6  11       31.62       29.77      4.42 o
  -1  -6  11      396.50      398.59      6.65 o
   0  -6  11      258.46      244.60      5.94 o
   1  -6  11       24.58       25.85      4.56 o
   2  -6  11      215.91      200.80      5.67 o
   3  -6  11       57.06       58.52      5.41 o
   4  -6  11        8.18        8.22      5.51 o
   5  -6  11       14.50       16.77      5.68 o
   6  -6  11       42.24       51.80     17.97 o
   7  -6  11       14.59       20.19     19.60 o
  -9  -5  11        0.01        8.44      9.05 o
  -8  -5  11        1.12        5.92      5.63 o
  -7  -5  11      143.06      127.99      5.66 o
  -6  -5  11       20.71       21.68      5.11 o
  -5  -5  11        0.17        4.87      4.57 o
  -4  -5  11       27.15       19.22      4.58 o
  -3  -5  11        0.62        2.23      4.26 o
  -2  -5  11      519.38      513.81      6.63 o
  -1  -5  11        8.43       11.35      4.84 o
   0  -5  11     4407.41     4307.41     21.53 o
   1  -5  11      465.10      465.22      6.49 o
   2  -5  11      322.76      312.23      6.21 o
   3  -5  11        0.23        0.53      4.59 o
   4  -5  11      157.00      154.45      5.82 o
   5  -5  11       17.44       27.05      5.17 o
   6  -5  11       49.72       48.31      5.48 o
   7  -5  11        1.85        8.59     20.03 o
 -10  -4  11        1.36       15.91     27.49 o
  -9  -4  11       19.31       36.93     23.71 o
  -8  -4  11        3.46        4.39      5.29 o
  -7  -4  11       18.89       15.52      4.86 o
  -6  -4  11        4.93        8.70      4.64 o
  -5  -4  11      164.09      150.61      5.05 o
  -4  -4  11      133.02      106.21      4.69 o
  -3  -4  11      228.37      230.62      4.51 o
  -2  -4  11      355.01      338.51      5.64 o
  -1  -4  11      337.63      343.41      5.63 o
   0  -4  11        1.89        2.47      4.17 o
   1  -4  11     1798.11     1735.71      9.34 o
   2  -4  11       12.88       16.35      4.51 o
   3  -4  11      216.64      221.31      5.80 o
   4  -4  11       14.11       14.98      4.48 o
   5  -4  11      152.73      142.07      5.56 o
   6  -4  11        0.03        5.30      5.20 o
   7  -4  11        7.39       14.63      6.07 o
   8  -4  11       23.24       38.35     26.25 o
 -10  -3  11        1.55        1.41     24.65 o
  -9  -3  11       26.08       35.68     25.67 o
  -8  -3  11        0.53        0.30      9.26 o
  -7  -3  11      150.10      149.98      5.12 o
  -6  -3  11        4.70        7.53      4.27 o
  -5  -3  11       52.76       44.01      4.24 o
  -4  -3  11      160.09      159.03      4.37 o
  -3  -3  11      750.25      722.97      6.49 o
  -2  -3  11        0.09        5.90      3.37 o
  -1  -3  11      297.42      314.45      5.25 o
   0  -3  11      249.71      244.83      4.59 o
   1  -3  11      299.27      283.86      5.26 o
   2  -3  11      189.61      202.89      4.57 o
   3  -3  11       29.40       30.64      4.52 o
   4  -3  11       11.52       10.72      4.22 o
   5  -3  11       33.26       32.91      4.77 o
   6  -3  11       67.87       62.97      4.96 o
   7  -3  11        1.29        7.99      5.62 o
   8  -3  11        2.87       21.35     22.09 o
 -10  -2  11       16.42       31.28     26.72 o
  -9  -2  11        6.64       11.31     22.72 o
  -8  -2  11        6.70       11.89     20.27 o
  -7  -2  11       71.48       77.10      4.39 o
  -6  -2  11        2.10        7.88      3.97 o
  -5  -2  11      482.64      469.76      5.70 o
  -4  -2  11        1.26        3.47      3.30 o
  -3  -2  11       18.35       18.27      3.56 o
  -2  -2  11       63.61       66.76      4.09 o
  -1  -2  11      118.54       98.40      4.01 o
   0  -2  11        3.66       13.32      3.58 o
   1  -2  11      180.76      180.80      4.66 o
   2  -2  11       78.93       86.78      4.33 o
   3  -2  11       44.13       44.65      3.81 o
   4  -2  11       19.22       26.36      4.43 o
   5  -2  11       27.88       25.36      4.43 o
   6  -2  11       68.03       62.08      5.43 o
   7  -2  11       46.68       35.84      5.71 o
   8  -2  11       82.16       75.05      5.99 o
   9  -2  11       21.20       15.27     24.01 o
 -10  -1  11      115.82      116.74     55.85 o
  -9  -1  11        0.02       -5.59     24.58 o
  -8  -1  11        6.73        8.42     17.47 o
  -7  -1  11       49.45       33.87     16.66 o
  -6  -1  11        6.14        5.31      3.59 o
  -5  -1  11       39.45       42.35      3.68 o
  -4  -1  11       17.28       21.95      3.27 o
  -3  -1  11        8.38        5.58      3.42 o
  -2  -1  11      313.38      328.74      4.37 o
  -1  -1  11      340.41      324.56      4.66 o
   0  -1  11      334.42      352.12      4.50 o
   1  -1  11     1413.75     1483.61      8.31 o
   2  -1  11       19.07       23.83      4.05 o
   3  -1  11       14.73       22.04      4.23 o
   4  -1  11      347.16      331.23      5.37 o
   5  -1  11       53.98       50.02      4.88 o
   6  -1  11       84.13       77.94      5.02 o
   7  -1  11      106.81       99.20      5.48 o
   8  -1  11       43.53       43.01      5.62 o
   9  -1  11      117.49      114.85      7.68 o
 -10   0  11        8.45       -4.10     23.83 o
  -9   0  11       20.16       19.89     24.87 o
  -8   0  11       14.35        3.29     21.80 o
  -7   0  11       84.31       74.39     20.82 o
  -6   0  11      107.39       97.23      3.52 o
  -5   0  11       61.88       55.59      3.57 o
  -4   0  11       13.62       11.92      2.72 o
  -3   0  11       57.01       56.15      3.37 o
  -2   0  11        2.71        7.51      2.83 o
  -1   0  11        6.44        8.12      3.07 o
   0   0  11     3914.11     3918.76     16.34 o
   1   0  11     2552.76     2624.92     12.35 o
   2   0  11       74.68       69.90      3.91 o
   3   0  11       15.28       24.26      4.35 o
   4   0  11        0.06        5.33      3.62 o
   5   0  11      250.68      243.72      5.54 o
   6   0  11        0.09        6.08      5.02 o
   7   0  11        2.68        4.85      5.10 o
   8   0  11       38.75       39.50      5.61 o
   9   0  11        0.85        7.37      6.06 o
  10   0  11        1.10      -11.11     36.78 o
  -9   1  11       61.03       50.35     21.95 o
  -8   1  11       69.75       92.88     22.19 o
  -7   1  11       10.90       21.55     16.60 o
  -6   1  11        7.49       10.84     15.22 o
  -5   1  11        0.66        2.85      2.71 o
  -4   1  11     1047.13     1044.34      7.04 o
  -3   1  11      190.56      186.42      3.53 o
  -2   1  11      260.69      275.11      3.82 o
  -1   1  11      283.76      297.10      3.70 o
   0   1  11     3184.82     3541.15     10.81 o
   1   1  11       30.01       41.17      3.19 o
   2   1  11     1253.28     1296.74      7.34 o
   3   1  11       27.02       22.85      3.57 o
   4   1  11       43.80       41.18      4.25 o
   5   1  11        0.01        2.42      4.84 o
   6   1  11        5.47        7.79      4.36 o
   7   1  11      184.77      175.01      5.84 o
   8   1  11      104.30      102.60      5.88 o
   9   1  11       24.44       30.43      5.99 o
  10   1  11        0.17       14.05      7.25 o
  -9   2  11       26.77       19.88     22.90 o
  -8   2  11        6.89       19.43     18.80 o
  -7   2  11      123.79      117.71     20.89 o
  -6   2  11       11.72       21.46     16.91 o
  -5   2  11      314.64      342.74     16.43 o
  -4   2  11        1.14        1.17      2.52 o
  -3   2  11      401.34      401.04      3.79 o
  -2   2  11      193.21      175.44      3.39 o
  -1   2  11       79.16       76.91      3.00 o
   0   2  11     1756.15     1790.77      8.15 o
   1   2  11     2304.19     2362.34     10.01 o
   2   2  11     1874.04     1858.04     11.24 o
   3   2  11      326.51      320.68      4.89 o
   4   2  11      247.74      217.19      5.05 o
   5   2  11       46.72       52.93      4.36 o
   6   2  11      161.54      150.76      5.17 o
   7   2  11      428.57      425.16      7.28 o
   8   2  11        1.85        6.79      5.73 o
   9   2  11        4.05        5.02      6.35 o
  10   2  11        0.00        3.82      7.22 o
  -9   3  11        0.21        6.86     37.75 o
  -8   3  11        6.44       14.84     19.96 o
  -7   3  11      100.90      105.85     23.85 o
  -6   3  11       25.73       27.84     15.00 o
  -5   3  11       20.00        9.57     12.27 o
  -4   3  11       11.01        9.74      3.84 o
  -3   3  11       20.28       22.28      2.17 o
  -2   3  11      203.83      184.42      2.96 o
  -1   3  11      700.24      704.10      4.32 o
   0   3  11     1359.04     1433.10      6.34 o
   1   3  11     1223.27     1239.40      7.15 o
   2   3  11      416.65      369.36      4.85 o
   3   3  11      173.08      172.24      4.60 o
   4   3  11      118.60      120.94      4.86 o
   5   3  11     2219.16     2216.58     21.65 o
   6   3  11      216.86      212.35      6.01 o
   7   3  11        9.62       13.70      5.08 o
   8   3  11        2.54        5.50      5.39 o
   9   3  11       10.74        9.70      6.10 o
  10   3  11        1.76       10.75      7.50 o
  -9   4  11        2.99        4.88     37.77 o
  -8   4  11        8.94       25.52     34.01 o
  -7   4  11       15.42       20.51     17.41 o
  -6   4  11       21.28       19.08     15.20 o
  -5   4  11       67.74       50.35     12.90 o
  -4   4  11      208.50      200.50     17.49 o
  -3   4  11       48.75       48.08      1.53 o
  -2   4  11      272.41      270.49      3.03 o
  -1   4  11     2229.01     2258.18      7.49 o
   0   4  11      539.58      595.34      4.93 o
   1   4  11      164.15      171.93      3.60 o
   2   4  11      969.14      958.58      6.86 o
   3   4  11      334.11      323.02      5.25 o
   4   4  11      416.99      418.09      5.50 o
   5   4  11      791.58      806.99      7.29 o
   6   4  11      264.49      261.05      6.03 o
   7   4  11      273.63      264.40      6.19 o
   8   4  11        0.43        2.51      5.15 o
   9   4  11        3.00       12.71      6.76 o
  10   4  11        0.80        6.30      6.94 o
  -8   5  11        0.84       17.01     33.44 o
  -7   5  11        0.82        6.13     30.60 o
  -6   5  11        1.02        1.17     25.87 o
  -5   5  11       21.23       17.09     11.94 o
  -4   5  11      373.13      341.84     20.30 o
  -3   5  11       34.74       29.98     14.15 o
  -2   5  11      101.31      100.20      2.16 o
  -1   5  11      131.76      133.32      2.94 o
   0   5  11      636.45      649.40      5.05 o
   1   5  11      106.75       97.61      3.67 o
   2   5  11      344.22      332.06      4.43 o
   3   5  11     1520.89     1510.28     10.13 o
   4   5  11     1012.57      964.52      7.14 o
   5   5  11       14.08       16.06      4.56 o
   6   5  11      195.85      195.25      5.81 o
   7   5  11       10.34       10.23      4.65 o
   8   5  11       40.71       33.42      5.78 o
   9   5  11        0.14        7.53      5.99 o
  10   5  11       17.49       17.62      6.64 o
  -8   6  11        0.56       -2.52     22.86 o
  -7   6  11        0.22       -3.99     21.45 o
  -6   6  11       19.70       27.96     26.57 o
  -5   6  11      195.66      217.74     20.62 o
  -4   6  11      166.12      171.60     12.99 o
  -3   6  11      229.59      212.91     16.55 o
  -2   6  11       10.06       12.04      2.15 o
  -1   6  11      134.29      126.83      2.90 o
   0   6  11       13.78       13.15      3.20 o
   1   6  11       58.46       65.59      3.58 o
   2   6  11       95.54      107.07      3.95 o
   3   6  11      238.03      242.36      5.00 o
   4   6  11       46.79       46.81      4.11 o
   5   6  11      206.14      202.22      4.84 o
   6   6  11       27.33       28.29      4.87 o
   7   6  11        2.03        1.82      4.62 o
   8   6  11       10.35       11.35      5.23 o
   9   6  11        4.32       13.78      6.94 o
  10   6  11        7.49       14.51      6.61 o
  -7   7  11       15.87       32.95     21.71 o
  -6   7  11        4.68       -4.85     18.06 o
  -5   7  11       10.72       17.69     16.24 o
  -4   7  11      199.68      160.53     14.28 o
  -3   7  11        0.21        3.06     11.25 o
  -2   7  11      277.56      287.43     10.71 o
  -1   7  11      365.94      367.38      3.59 o
   0   7  11       28.23       26.77      2.75 o
   1   7  11        5.23        7.28      3.53 o
   2   7  11        0.56        0.63      4.16 o
   3   7  11       87.67       85.51      4.60 o
   4   7  11      282.52      288.15      6.38 o
   5   7  11      297.09      265.93      5.99 o
   6   7  11       38.14       26.96      4.33 o
   7   7  11        4.38        5.67      5.05 o
   8   7  11       46.91       38.30      6.26 o
   9   7  11        0.20       10.60      5.83 o
  10   7  11       11.99       16.93      7.49 o
  -7   8  11        0.25        4.03     22.92 o
  -6   8  11        0.00        6.78     18.94 o
  -5   8  11       22.47       20.26     14.27 o
  -4   8  11        5.48        5.71     12.63 o
  -3   8  11        2.14       -0.62     11.31 o
  -2   8  11      131.24      123.85     10.95 o
  -1   8  11       78.98       69.72     12.91 o
   0   8  11       63.67       58.54      3.37 o
   1   8  11        0.06        3.24      3.69 o
   2   8  11       11.76       10.17      3.96 o
   3   8  11      332.50      298.61      5.60 o
   4   8  11       83.77       87.53      5.16 o
   5   8  11       95.20      100.18      5.28 o
   6   8  11       16.15       16.18      4.43 o
   7   8  11       46.72       39.16      6.08 o
   8   8  11       55.72       48.35      6.12 o
   9   8  11        3.68       10.40      6.34 o
  10   8  11       15.88       24.77      7.48 o
  -4   9  11       48.11       60.09     26.33 o
  -3   9  11      153.61      142.17     25.72 o
  -2   9  11       18.73       -5.32     23.27 o
  -1   9  11       58.75       71.62     23.19 o
   0   9  11       21.98       23.95      3.46 o
   1   9  11      212.21      210.70      4.68 o
   2   9  11        3.48        6.09      4.19 o
   3   9  11     1157.01     1084.37     10.49 o
   4   9  11      681.17      658.70      7.77 o
   5   9  11       16.58       12.93      5.38 o
   6   9  11       73.16       76.89      5.52 o
   7   9  11      164.36      139.52      6.49 o
   8   9  11        6.26        8.14      6.17 o
   9   9  11        1.72       12.50      7.13 o
  10   9  11        0.12       10.74      6.99 o
  -3  10  11        1.56       17.66     23.78 o
  -2  10  11        5.52        6.29     23.63 o
  -1  10  11       29.19       26.07     22.77 o
   0  10  11       15.53       29.41     21.92 o
   1  10  11      198.60      206.74      5.18 o
   2  10  11      115.36      111.67      4.98 o
   3  10  11       34.99       42.06      5.01 o
   4  10  11       18.47       22.05      4.99 o
   5  10  11      132.03      123.43      6.01 o
   6  10  11        4.91        9.50      5.61 o
   7  10  11        0.98        8.18      6.33 o
   8  10  11       32.19       28.04      6.26 o
   9  10  11        1.89       12.22      7.63 o
  10  10  11        3.24       16.10      7.44 o
  -1  11  11        1.48        3.33     16.27 o
   0  11  11      155.44      152.38     29.63 o
   1  11  11       16.98       26.54      6.02 o
   2  11  11      104.90      103.72      5.38 o
   3  11  11        2.53        7.06      5.26 o
   4  11  11        2.97        6.67      5.00 o
   5  11  11        1.38        5.26      6.01 o
   6  11  11      100.99       99.87      6.84 o
   7  11  11        0.92        7.39      6.79 o
   8  11  11        0.14        5.81      7.09 o
   9  11  11       12.68       22.27      6.75 o
  -1  12  11        1.83        7.87     22.77 o
   0  12  11       29.24       29.37     24.43 o
   1  12  11        0.70       -1.67     17.15 o
   2  12  11      109.82      108.15      5.42 o
   3  12  11       12.74       15.44      5.27 o
   4  12  11       66.25       68.42      6.42 o
   5  12  11        1.76        2.85      6.71 o
   6  12  11       44.23       41.67      7.41 o
   7  12  11        1.81        6.80      6.97 o
   8  12  11        2.29       11.87      7.65 o
   0  13  11        7.68        1.15     26.87 o
   1  13  11       10.04        3.69     24.66 o
   2  13  11       29.74       27.08     21.44 o
   3  13  11       42.96       49.32      6.05 o
   4  13  11        6.46       10.73      6.21 o
   5  13  11       42.22       51.95      6.78 o
   6  13  11        1.76        5.41      6.62 o
   7  13  11        2.10        9.98      7.47 o
   8  13  11        0.87       11.28      7.62 o
   1  14  11        3.25       -8.58     30.06 o
   2  14  11        0.42        4.19     26.52 o
   3  14  11        1.36        4.80     25.61 o
   4  14  11       11.40        9.71      7.07 o
   5  14  11        6.40       13.62      6.99 o
   6  14  11        2.81       12.78      7.61 o
  -5 -11  12        0.60       16.07      8.40 o
  -4 -11  12        2.21        7.17      6.84 o
  -3 -11  12      122.48      126.55      8.20 o
  -2 -11  12       55.93       62.03      8.12 o
  -1 -11  12        0.79        7.25      7.00 o
   0 -11  12      188.29      191.87      8.67 o
  -6 -10  12        5.75       13.21      7.09 o
  -5 -10  12        0.84        7.07      6.83 o
  -4 -10  12       10.80       15.33      7.26 o
  -3 -10  12        3.75       13.01      7.04 o
  -2 -10  12       32.29       27.47      8.06 o
  -1 -10  12      295.88      319.96      9.31 o
   0 -10  12       31.83       42.02      6.92 o
   1 -10  12       31.59       30.66      6.49 o
   2 -10  12       10.69       16.81      7.26 o
  -7  -9  12       38.60       44.12      7.54 o
  -6  -9  12       23.08       27.23      6.51 o
  -5  -9  12       33.41       33.38      6.43 o
  -4  -9  12      100.71      100.81      6.96 o
  -3  -9  12        7.01        9.71      6.32 o
  -2  -9  12      165.52      170.91      8.20 o
  -1  -9  12       81.75       80.96      6.54 o
   0  -9  12      115.17      117.24      7.13 o
   1  -9  12        1.71        7.57      5.86 o
   2  -9  12       17.13       23.48      6.12 o
   3  -9  12       48.82       41.31      6.85 o
   4  -9  12       10.79       27.55     26.72 o
  -8  -8  12       83.91       90.63      7.06 o
  -7  -8  12        0.36        6.62      7.08 o
  -6  -8  12      130.08      144.30      6.61 o
  -5  -8  12        0.27        5.91      5.13 o
  -4  -8  12       13.04       13.82      5.66 o
  -3  -8  12      306.44      308.98      7.63 o
  -2  -8  12       21.06       15.79      6.19 o
  -1  -8  12       88.23       80.18      5.68 o
   0  -8  12       15.89       11.18      5.58 o
   1  -8  12       95.54       90.99      6.53 o
   2  -8  12        7.76       13.31      6.18 o
   3  -8  12       12.15       20.15      6.13 o
   4  -8  12       12.81       19.75      6.25 o
   5  -8  12        5.29        1.33     25.02 o
  -8  -7  12        6.96       16.94      6.49 o
  -7  -7  12        0.69        4.66      6.10 o
  -6  -7  12       79.64       80.01      6.26 o
  -5  -7  12      125.59      120.80      6.58 o
  -4  -7  12       70.19       66.61      5.12 o
  -3  -7  12      100.87      103.00      5.14 o
  -2  -7  12       20.82       15.03      5.13 o
  -1  -7  12       47.83       37.59      5.11 o
   0  -7  12       85.13       79.41      5.75 o
   1  -7  12       76.18       74.97      5.62 o
   2  -7  12        0.31        1.45      6.00 o
   3  -7  12        2.56        7.29      5.93 o
   4  -7  12       42.05       43.08      6.01 o
   5  -7  12        0.45        7.22      6.23 o
   6  -7  12        2.26       25.20     26.36 o
  -9  -6  12       20.74       29.13      6.79 o
  -8  -6  12        2.74       12.81      6.37 o
  -7  -6  12        1.19        5.49      5.42 o
  -6  -6  12        0.00        5.20      5.68 o
  -5  -6  12      634.68      647.16      8.39 o
  -4  -6  12      452.41      443.71      7.08 o
  -3  -6  12      157.60      146.96      5.25 o
  -2  -6  12        2.79        4.54      4.55 o
  -1  -6  12      368.22      348.09      6.82 o
   0  -6  12        5.74       11.09      4.56 o
   1  -6  12        0.14        7.14      5.23 o
   2  -6  12       26.01       21.75      5.05 o
   3  -6  12       40.38       41.18      5.69 o
   4  -6  12        1.37        4.19      5.66 o
   5  -6  12        6.64        7.93      5.96 o
   6  -6  12        4.09       12.00      7.18 o
  -9  -5  12       11.89       36.09     24.75 o
  -8  -5  12        5.93       11.46      5.64 o
  -7  -5  12       27.43       24.49      5.32 o
  -6  -5  12      328.34      318.65      6.67 o
  -5  -5  12       52.90       49.50      5.14 o
  -4  -5  12      576.15      532.59      6.92 o
  -3  -5  12       22.91       19.15      4.34 o
  -2  -5  12      379.21      358.02      6.50 o
  -1  -5  12       13.82       15.38      4.67 o
   0  -5  12      663.44      661.11      7.38 o
   1  -5  12        5.54       10.87      4.95 o
   2  -5  12       10.63        9.21      4.61 o
   3  -5  12        0.44        5.25      4.96 o
   4  -5  12       31.62       21.63      4.89 o
   5  -5  12       19.17       21.12      5.22 o
   6  -5  12        0.02        4.17      6.00 o
   7  -5  12        0.00        4.70     21.76 o
  -9  -4  12        6.46       29.89     36.48 o
  -8  -4  12       21.29       37.02      5.57 o
  -7  -4  12       48.90       43.28      4.95 o
  -6  -4  12       82.80       85.03      5.01 o
  -5  -4  12      314.69      286.26      5.95 o
  -4  -4  12        0.62        3.06      3.96 o
  -3  -4  12      377.27      362.20      5.57 o
  -2  -4  12      366.25      374.21      6.11 o
  -1  -4  12      344.30      336.93      5.50 o
   0  -4  12      161.07      155.10      5.10 o
   1  -4  12       66.72       73.33      4.08 o
   2  -4  12       24.67       21.24      4.58 o
   3  -4  12        8.83       13.33      4.86 o
   4  -4  12       11.86       10.69      4.71 o
   5  -4  12       86.46       78.05      5.53 o
   6  -4  12       35.21       38.96      5.64 o
   7  -4  12       17.69       19.22      6.19 o
   8  -4  12        1.83       12.66     23.12 o
  -9  -3  12        9.80       17.81     23.28 o
  -8  -3  12        1.40       16.82     36.54 o
  -7  -3  12        4.01        6.51      4.62 o
  -6  -3  12       68.65       43.87      4.59 o
  -5  -3  12      268.32      279.11      5.50 o
  -4  -3  12       42.91       40.39      3.86 o
  -3  -3  12      986.23      879.37      7.06 o
  -2  -3  12        9.47       13.12      2.91 o
  -1  -3  12       88.71       81.79      3.98 o
   0  -3  12      906.86      894.27      7.62 o
   1  -3  12       46.70       49.11      4.16 o
   2  -3  12       16.28       18.09      4.36 o
   3  -3  12        2.76        3.87      4.95 o
   4  -3  12       18.86       19.51      4.49 o
   5  -3  12        2.31        4.91      5.11 o
   6  -3  12      173.26      170.96      6.05 o
   7  -3  12        9.57       12.77      6.01 o
   8  -3  12        1.18       11.97     13.19 o
  -9  -2  12        1.05        7.02     23.10 o
  -8  -2  12       55.29       44.63     21.16 o
  -7  -2  12      215.90      231.09      5.22 o
  -6  -2  12        0.06        0.99      4.03 o
  -5  -2  12     1098.21     1023.27     10.48 o
  -4  -2  12       85.92       89.27      4.20 o
  -3  -2  12      172.29      168.31      4.41 o
  -2  -2  12       88.18      116.76      4.25 o
  -1  -2  12        7.98        9.93      3.17 o
   0  -2  12       58.67       58.81      3.95 o
   1  -2  12      204.02      215.20      4.66 o
   2  -2  12      242.37      254.24      5.34 o
   3  -2  12       41.56       52.75      4.82 o
   4  -2  12       67.58       65.60      4.32 o
   5  -2  12        0.91        5.38      4.57 o
   6  -2  12       27.66       27.59      5.08 o
   7  -2  12        4.62        8.73      5.60 o
   8  -2  12       21.99       21.21      5.80 o
   9  -2  12       18.83       30.45     23.48 o
  -9  -1  12        0.01       -2.73     21.22 o
  -8  -1  12        2.68       -0.01     22.91 o
  -7  -1  12      269.32      269.76     42.83 o
  -6  -1  12      765.39      759.92      6.43 o
  -5  -1  12      417.53      383.93      5.16 o
  -4  -1  12      196.38      185.00      4.41 o
  -3  -1  12        6.22        6.58      3.67 o
  -2  -1  12      359.81      351.97      4.84 o
  -1  -1  12      545.11      542.60      5.56 o
   0  -1  12      240.37      219.18      4.39 o
   1  -1  12       29.64       23.91      3.84 o
   2  -1  12      164.21      181.88      5.14 o
   3  -1  12      183.46      176.63      4.86 o
   4  -1  12      468.79      482.37      6.93 o
   5  -1  12       91.32       85.38      4.88 o
   6  -1  12       23.64       26.75      5.40 o
   7  -1  12        5.60        9.11      5.37 o
   8  -1  12        6.83        3.77      6.04 o
   9  -1  12       27.77       32.43      6.73 o
  -9   0  12      149.26      162.50     25.81 o
  -8   0  12        1.05       -9.90     25.74 o
  -7   0  12       84.00       68.46     20.88 o
  -6   0  12      243.95      238.76      8.66 o
  -5   0  12     1889.96     1926.77      8.65 o
  -4   0  12       13.77       16.15      3.50 o
  -3   0  12      177.01      199.58      4.15 o
  -2   0  12       67.31       68.26      3.49 o
  -1   0  12      179.12      147.37      3.76 o
   0   0  12      277.89      281.93      4.82 o
   1   0  12      665.75      729.64      6.89 o
   2   0  12        0.16        2.79      3.85 o
   3   0  12       16.69       21.56      4.23 o
   4   0  12       24.94       27.25      4.53 o
   5   0  12       26.62       26.48      4.37 o
   6   0  12      135.26      126.46      5.75 o
   7   0  12       53.39       48.50      5.60 o
   8   0  12       73.60       59.83      5.87 o
   9   0  12        0.05        7.55      6.82 o
  -9   1  12       10.71       26.58     23.16 o
  -8   1  12       88.88      105.88     23.92 o
  -7   1  12       82.33       82.94     18.34 o
  -6   1  12        0.00        2.50     15.84 o
  -5   1  12       15.60       16.08      2.94 o
  -4   1  12      534.76      500.16      4.79 o
  -3   1  12        1.51        1.43      2.44 o
  -2   1  12      100.82      106.22      3.51 o
  -1   1  12       97.42       94.06      3.24 o
   0   1  12      395.31      403.15      5.11 o
   1   1  12      417.53      412.65      5.53 o
   2   1  12       42.75       43.89      3.75 o
   3   1  12       11.65        9.29      4.26 o
   4   1  12        3.73        9.42      3.81 o
   5   1  12      124.48      132.62      5.51 o
   6   1  12       18.97       16.07      4.60 o
   7   1  12       58.27       61.87      5.44 o
   8   1  12        0.53        5.46      5.52 o
   9   1  12        1.53        7.03      6.65 o
  10   1  12       43.21       28.81      6.78 o
  -9   2  12       63.24       42.37     22.76 o
  -8   2  12      127.01      143.90     22.26 o
  -7   2  12       33.98       41.05     17.85 o
  -6   2  12        1.59        0.83     17.08 o
  -5   2  12       38.97       32.00     13.90 o
  -4   2  12      221.83      226.70      3.60 o
  -3   2  12     3870.29     3853.37     10.61 o
  -2   2  12      199.07      200.68      3.63 o
  -1   2  12      373.06      402.85      4.25 o
   0   2  12        0.33        7.77      3.46 o
   1   2  12       42.34       43.39      3.17 o
   2   2  12        7.40       11.47      3.54 o
   3   2  12       25.50       22.68      3.38 o
   4   2  12      255.51      253.71      5.13 o
   5   2  12       11.04       13.84      4.26 o
   6   2  12      115.45      120.09      5.28 o
   7   2  12      112.48      108.24      5.81 o
   8   2  12      140.32      134.35      6.52 o
   9   2  12       33.61       30.59      6.33 o
  10   2  12       23.70       28.30      7.26 o
  -9   3  12        5.57       53.90     32.97 o
  -8   3  12        9.47       38.36     20.22 o
  -7   3  12       45.12       61.51     17.93 o
  -6   3  12        0.12       13.90     16.16 o
  -5   3  12      122.42      145.45     14.52 o
  -4   3  12      450.22      502.20     22.40 o
  -3   3  12      101.29      102.74      2.74 o
  -2   3  12      303.16      283.42      3.60 o
  -1   3  12       43.23       52.11      2.97 o
   0   3  12      972.57      975.04      5.66 o
   1   3  12        7.49       12.18      3.57 o
   2   3  12      381.88      394.78      5.31 o
   3   3  12      375.79      389.10      5.74 o
   4   3  12       27.51       34.43      4.14 o
   5   3  12      224.94      230.88      5.65 o
   6   3  12      314.00      313.94      6.08 o
   7   3  12        0.72        4.07      5.05 o
   8   3  12        1.16        4.85      5.46 o
   9   3  12        2.01        5.47      6.72 o
  10   3  12       21.60       27.61      7.40 o
  -8   4  12       31.81       62.96     33.10 o
  -7   4  12        3.57       14.35     20.89 o
  -6   4  12       43.89       34.77     16.22 o
  -5   4  12        1.16        4.12     12.64 o
  -4   4  12       29.02       41.17     15.45 o
  -3   4  12      126.09      126.11      2.30 o
  -2   4  12       54.05       58.56      2.76 o
  -1   4  12       84.65       86.94      3.03 o
   0   4  12       35.25       31.48      3.21 o
   1   4  12        6.45        7.62      3.49 o
   2   4  12       47.14       44.78      3.93 o
   3   4  12       33.08       39.39      4.43 o
   4   4  12        3.89       10.86      5.20 o
   5   4  12      150.97      159.37      4.96 o
   6   4  12      149.32      160.70      6.03 o
   7   4  12      115.10      116.40      6.29 o
   8   4  12       63.03       52.91      6.34 o
   9   4  12        1.03        1.67      7.00 o
  10   4  12        8.67       12.49      7.04 o
  -8   5  12       62.08      125.62     37.69 o
  -7   5  12        4.21       11.44     30.62 o
  -6   5  12        0.06       13.91     25.93 o
  -5   5  12        7.54       10.57     12.63 o
  -4   5  12      125.20      126.97     18.38 o
  -3   5  12      246.27      250.01     18.11 o
  -2   5  12      326.39      346.48      3.21 o
  -1   5  12        0.50        2.74      2.65 o
   0   5  12      169.03      169.65      3.78 o
   1   5  12      128.20      137.84      3.94 o
   2   5  12       53.39       47.13      3.49 o
   3   5  12      836.75      848.75      7.02 o
   4   5  12        0.27        7.25      4.72 o
   5   5  12      637.30      650.34      7.16 o
   6   5  12       56.22       59.62      5.24 o
   7   5  12        0.82        3.04      5.28 o
   8   5  12        1.59        5.99      5.97 o
   9   5  12        3.40        0.38      7.64 o
  10   5  12        5.20        7.47      8.01 o
  -8   6  12       32.83       45.01     23.50 o
  -7   6  12       26.48       25.95     20.63 o
  -6   6  12        3.96        5.35     25.84 o
  -5   6  12        0.69       -1.10     17.81 o
  -4   6  12       35.16       37.49     18.57 o
  -3   6  12       17.63       10.14     14.37 o
  -2   6  12       66.42       73.02     14.14 o
  -1   6  12      327.50      341.00      3.98 o
   0   6  12      145.12      140.26      3.70 o
   1   6  12      482.82      497.73      4.91 o
   2   6  12       92.73       94.25      4.37 o
   3   6  12      261.75      278.58      5.36 o
   4   6  12       44.61       54.67      4.33 o
   5   6  12      376.02      357.89      5.74 o
   6   6  12        5.02        6.59      4.83 o
   7   6  12        6.63        6.80      5.20 o
   8   6  12       23.91       21.45      6.68 o
   9   6  12       17.51       21.06      6.84 o
  10   6  12       32.89       44.55      7.47 o
  -7   7  12        3.14       17.55     22.50 o
  -6   7  12       23.95       36.49     19.33 o
  -5   7  12       21.52       30.86     13.94 o
  -4   7  12       46.97       60.45     12.93 o
  -3   7  12      229.28      231.68     17.81 o
  -2   7  12       24.34       25.92     10.35 o
  -1   7  12       22.35       19.38      2.66 o
   0   7  12        3.25        1.62      3.16 o
   1   7  12      105.62       98.47      4.28 o
   2   7  12      327.64      349.77      5.88 o
   3   7  12       71.78       63.69      4.77 o
   4   7  12      184.52      189.06      6.19 o
   5   7  12       66.34       70.60      5.73 o
   6   7  12      487.29      463.52      7.51 o
   7   7  12       91.91       90.84      5.57 o
   8   7  12       15.51       12.93      6.34 o
   9   7  12        4.36       11.34      6.31 o
  10   7  12       28.13       26.44      6.67 o
  -6   8  12        4.90       -9.09     28.06 o
  -5   8  12       20.47       35.75     14.38 o
  -4   8  12        2.54        2.43     12.67 o
  -3   8  12        5.21       -1.13     14.77 o
  -2   8  12       11.89       12.24     13.21 o
  -1   8  12       10.48       11.54     13.23 o
   0   8  12       56.42       53.22      3.43 o
   1   8  12       45.74       46.43      3.91 o
   2   8  12        9.53        8.16      4.02 o
   3   8  12      844.02      831.09      9.44 o
   4   8  12      321.81      277.08      6.09 o
   5   8  12        0.08        6.54      4.85 o
   6   8  12        9.78       12.84      4.85 o
   7   8  12       21.62       21.47      6.06 o
   8   8  12       81.02       85.71      6.77 o
   9   8  12        8.60       17.80      7.41 o
  10   8  12        7.17       14.38      6.78 o
  -5   9  12        5.58       36.81     29.81 o
  -4   9  12       40.21       43.13     27.95 o
  -3   9  12       13.97       23.19     23.30 o
  -2   9  12       31.94       21.27     22.13 o
  -1   9  12       26.38       17.87     21.34 o
   0   9  12        5.25        5.70      3.38 o
   1   9  12      180.51      178.24      4.61 o
   2   9  12       93.96       82.85      4.50 o
   3   9  12      518.55      539.77      6.86 o
   4   9  12      123.13      132.10      5.57 o
   5   9  12        3.52        4.05      5.23 o
   6   9  12        1.38        4.86      5.46 o
   7   9  12       23.40       25.95      5.62 o
   8   9  12       13.98       15.47      6.13 o
   9   9  12       63.81       63.07      6.55 o
  10   9  12        1.45        6.80      8.07 o
  -3  10  12       16.00       16.97     25.07 o
  -2  10  12       51.23       67.87     25.14 o
  -1  10  12      106.72      131.49     25.48 o
   0  10  12        2.88        3.99     23.93 o
   1  10  12      367.37      388.49      5.97 o
   2  10  12       57.08       55.06      4.57 o
   3  10  12      117.59      105.14      5.36 o
   4  10  12      219.02      202.95      6.03 o
   5  10  12       35.49       27.93      4.99 o
   6  10  12       86.88       83.93      6.25 o
   7  10  12      104.09       91.68      6.39 o
   8  10  12        0.00        7.31      6.48 o
   9  10  12        5.30       10.95      6.85 o
  -1  11  12       18.12       31.91     24.57 o
   0  11  12      130.61      124.72     25.74 o
   2  11  12      327.38      309.88      6.41 o
   3  11  12      223.09      209.55      6.01 o
   4  11  12        1.96        9.44      5.56 o
   5  11  12       17.60       17.56      6.00 o
   6  11  12       12.59       15.20      6.46 o
   7  11  12       66.57       60.98      7.28 o
   8  11  12        7.76       15.41      7.34 o
   9  11  12       36.54       49.47      8.10 o
  -1  12  12       33.16       27.59     25.29 o
   0  12  12       66.09       60.78     18.63 o
   1  12  12      489.56      535.49     25.33 o
   2  12  12        0.43        4.25      5.74 o
   3  12  12        2.95        7.16      5.73 o
   4  12  12        0.00        2.85      6.44 o
   5  12  12        1.65        8.80      6.44 o
   6  12  12        6.29       12.86      6.74 o
   7  12  12       17.28       17.07      6.89 o
   8  12  12        0.23       11.21      7.10 o
   0  13  12       54.75       39.46     26.19 o
   1  13  12      150.12      162.18     33.05 o
   2  13  12       25.78       22.62     23.19 o
   3  13  12      157.57      169.28      6.62 o
   4  13  12        0.42        8.78      6.17 o
   5  13  12        2.30       12.96      6.90 o
   6  13  12       73.08       73.39      7.80 o
   7  13  12        3.22        9.92      8.25 o
   1  14  12       55.17       62.23     29.77 o
   2  14  12       10.59        8.29     23.20 o
   3  14  12        0.28        1.26     27.13 o
   4  14  12        1.87        6.03      6.48 o
   5  14  12        6.54       12.96      6.87 o
   6  14  12        2.75        5.73      7.24 o
  -3 -11  13        5.94       17.48      7.25 o
  -2 -11  13        0.02       10.00      7.12 o
  -1 -11  13        1.69       10.13      8.14 o
  -6 -10  13       44.83       59.15      7.49 o
  -5 -10  13        0.02        6.73      7.64 o
  -4 -10  13       26.21       29.57      6.51 o
  -3 -10  13        0.01        8.95      7.35 o
  -2 -10  13        1.83        8.98      7.30 o
  -1 -10  13        0.30        5.90      7.08 o
   0 -10  13        4.04       11.06      7.10 o
   1 -10  13       72.80       68.63      7.62 o
  -7  -9  13       52.34       59.15      7.76 o
  -6  -9  13        0.58        7.35      7.79 o
  -5  -9  13        6.27       13.61      6.83 o
  -4  -9  13        0.56        7.50      6.27 o
  -3  -9  13        5.16        7.60      6.79 o
  -2  -9  13        1.34        5.40      6.80 o
  -1  -9  13       15.07       20.74      6.86 o
   0  -9  13      149.72      156.45      7.22 o
   1  -9  13        4.63        8.53      6.79 o
   2  -9  13       76.19       83.25      7.35 o
   3  -9  13        0.40       10.25      7.42 o
  -7  -8  13      138.89      166.22      8.09 o
  -6  -8  13       12.21       14.14      6.56 o
  -5  -8  13       37.21       47.94      6.54 o
  -4  -8  13        1.05        3.60      6.04 o
  -3  -8  13       52.32       51.96      6.14 o
  -2  -8  13       46.45       41.95      5.87 o
  -1  -8  13        5.49        8.37      5.22 o
   0  -8  13       60.59       54.39      5.55 o
   1  -8  13       20.85       31.42      6.18 o
   2  -8  13        0.00        6.32      5.85 o
   3  -8  13       20.45       24.34      7.00 o
   4  -8  13       92.69       97.77      7.08 o
  -8  -7  13        5.78       14.01      6.74 o
  -7  -7  13       18.05        9.62      6.02 o
  -6  -7  13       29.17       26.65      6.26 o
  -5  -7  13        0.20        7.04      6.27 o
  -4  -7  13       35.92       23.26      5.81 o
  -3  -7  13       46.67       42.68      5.53 o
  -2  -7  13      166.00      165.81      6.40 o
  -1  -7  13       61.28       66.05      5.78 o
   0  -7  13        0.02       10.29      5.08 o
   1  -7  13       39.56       41.52      5.21 o
   2  -7  13      183.57      185.70      6.60 o
   3  -7  13        9.81       12.57      6.47 o
   4  -7  13       49.11       47.70      6.20 o
   5  -7  13        6.50       13.70      6.33 o
  -8  -6  13       22.58       28.30      6.53 o
  -7  -6  13       83.75       84.19      6.19 o
  -6  -6  13       20.51       21.34      5.89 o
  -5  -6  13        3.04        5.29      5.12 o
  -4  -6  13       13.70        6.99      5.49 o
  -3  -6  13      197.67      188.22      5.72 o
  -2  -6  13       97.92       94.12      5.91 o
  -1  -6  13      138.48      137.65      5.31 o
   0  -6  13       34.04       27.81      4.49 o
   1  -6  13       12.63       15.35      5.66 o
   2  -6  13      474.68      471.57      7.79 o
   3  -6  13        1.48        6.18      6.76 o
   4  -6  13        0.79        4.00      6.28 o
   5  -6  13       34.42       35.47      6.37 o
   6  -6  13       17.54       22.45      7.48 o
  -9  -5  13       55.37       79.27     25.90 o
  -8  -5  13        6.02       15.39      5.77 o
  -7  -5  13        0.27        3.83      5.45 o
  -6  -5  13        3.37        4.25      5.22 o
  -5  -5  13       59.79       52.57      5.29 o
  -4  -5  13      201.71      163.91      5.44 o
  -3  -5  13      126.79      124.94      5.26 o
  -2  -5  13        9.94       11.04      4.55 o
  -1  -5  13        2.57        6.02      5.23 o
   0  -5  13        3.49        4.88      4.78 o
   1  -5  13      215.37      212.91      5.94 o
   2  -5  13       23.15       18.86      5.25 o
   3  -5  13      125.70      118.55      5.90 o
   4  -5  13       26.36       30.21      5.73 o
   5  -5  13        1.02        5.23      5.83 o
   6  -5  13        6.88       15.91      5.91 o
   7  -5  13       28.74       43.05     34.71 o
  -9  -4  13        0.01       26.88     27.03 o
  -8  -4  13        0.07        8.50      6.37 o
  -7  -4  13        2.32        8.52      5.18 o
  -6  -4  13       41.58       48.55      5.14 o
  -5  -4  13      103.68      103.89      5.32 o
  -4  -4  13       33.10       29.85      4.39 o
  -3  -4  13       24.50       15.02      4.07 o
  -2  -4  13      116.96      115.64      4.81 o
  -1  -4  13      469.74      456.24      6.39 o
   0  -4  13      763.74      745.69      7.63 o
   1  -4  13     4054.53     4027.82     24.42 o
   2  -4  13      235.58      224.24      5.88 o
   3  -4  13        5.81        9.80      4.81 o
   4  -4  13        5.96       13.02      4.85 o
   5  -4  13        0.50        5.71      5.82 o
   6  -4  13        0.01        4.71      5.69 o
   7  -4  13        4.97        9.12      6.56 o
  -9  -3  13        8.71       11.96     25.48 o
  -8  -3  13      138.13      161.03     25.04 o
  -7  -3  13       34.79       35.33      4.75 o
  -6  -3  13       12.67       16.30      4.56 o
  -5  -3  13      203.52      219.49      5.73 o
  -4  -3  13       73.93       50.67      4.47 o
  -3  -3  13      182.53      215.64      5.22 o
  -2  -3  13       39.08       32.32      4.58 o
  -1  -3  13       11.82       16.73      4.02 o
   0  -3  13     1333.33     1323.05      8.61 o
   1  -3  13        1.39        7.70      4.74 o
   2  -3  13     1572.66     1582.39      9.31 o
   3  -3  13        4.11        7.09      4.68 o
   4  -3  13       11.71       11.56      4.57 o
   5  -3  13        1.71        7.21      5.05 o
   6  -3  13        3.21        9.64      5.22 o
   7  -3  13        6.27       14.17      6.29 o
   8  -3  13        0.12        2.89      7.19 o
  -9  -2  13       23.98       44.11     26.62 o
  -8  -2  13       49.53       18.42     22.92 o
  -7  -2  13       63.05       69.80      6.34 o
  -6  -2  13       51.32       60.13      4.53 o
  -5  -2  13       93.81       76.86      4.57 o
  -4  -2  13       39.58       37.91      4.43 o
  -3  -2  13       22.02       19.39      3.86 o
  -2  -2  13      169.44      142.33      4.64 o
  -1  -2  13        5.48       10.69      3.70 o
   0  -2  13        1.32        8.33      4.40 o
   1  -2  13       10.12       13.44      4.24 o
   2  -2  13       99.23       93.33      4.78 o
   3  -2  13      280.01      276.12      5.90 o
   4  -2  13       14.98       10.22      4.55 o
   5  -2  13        8.19       12.82      4.99 o
   6  -2  13        7.55        8.82      4.86 o
   7  -2  13       29.38       29.57      6.31 o
   8  -2  13        1.54        5.66      5.88 o
  -9  -1  13        2.90        4.14     25.56 o
  -8  -1  13        3.29        3.28     20.03 o
  -7  -1  13        0.23        6.21     19.81 o
  -6  -1  13       38.81       43.03      4.18 o
  -5  -1  13       79.48       84.41      4.37 o
  -4  -1  13      467.38      420.89      5.27 o
  -3  -1  13      275.12      258.52      4.99 o
  -2  -1  13      356.68      354.16      4.99 o
  -1  -1  13       24.19       16.13      3.58 o
   0  -1  13       37.70       40.49      3.96 o
   1  -1  13      587.78      577.82      5.88 o
   2  -1  13      426.93      415.23      5.97 o
   3  -1  13       21.02       25.58      4.25 o
   4  -1  13      215.55      215.88      5.98 o
   5  -1  13      221.67      215.71      6.00 o
   6  -1  13       10.36       13.20      5.48 o
   7  -1  13        1.03        3.68      6.02 o
   8  -1  13        0.17        6.52      6.52 o
   9  -1  13       65.76       66.32      7.12 o
  -9   0  13       38.85       48.79     26.49 o
  -8   0  13        3.27       16.54     21.03 o
  -7   0  13       95.09       90.41     38.48 o
  -6   0  13       19.15       24.87     17.52 o
  -5   0  13      279.15      296.57      4.67 o
  -4   0  13       52.61       51.67      3.81 o
  -3   0  13      140.62      140.20      4.20 o
  -2   0  13      842.96      886.30      6.86 o
  -1   0  13       31.27       31.28      3.95 o
   0   0  13      187.96      190.67      4.51 o
   1   0  13      189.19      203.17      5.22 o
   2   0  13       44.66       51.18      4.70 o
   3   0  13      203.82      219.29      5.06 o
   4   0  13       96.57       85.29      4.86 o
   5   0  13        6.64        5.00      4.36 o
   6   0  13        8.03        9.68      5.50 o
   7   0  13      151.48      146.10      6.31 o
   8   0  13      107.13      111.60      6.41 o
   9   0  13        0.00        3.69      6.59 o
  -9   1  13       43.88       38.19     29.63 o
  -8   1  13       29.15       25.82     19.95 o
  -7   1  13       38.67       38.71     20.75 o
  -6   1  13       73.14       67.45     19.57 o
  -5   1  13       13.55       17.92      3.07 o
  -4   1  13     2390.42     2415.60      9.75 o
  -3   1  13      111.42      109.77      3.76 o
  -2   1  13      484.99      501.94      5.22 o
  -1   1  13      186.54      197.84      4.09 o
   0   1  13      302.39      293.99      5.04 o
   1   1  13      451.31      419.08      5.76 o
   2   1  13       73.89       95.90      4.62 o
   3   1  13        0.00        5.30      4.14 o
   4   1  13      166.45      160.84      5.21 o
   5   1  13      397.81      389.57      6.60 o
   6   1  13       72.73       70.18      5.17 o
   7   1  13       53.21       50.43      5.28 o
   8   1  13       20.50       20.60      6.03 o
   9   1  13        1.70        8.61      6.81 o
  -9   2  13        0.07       -1.89     23.51 o
  -8   2  13       55.86       50.49     22.66 o
  -7   2  13       31.94       30.02     19.75 o
  -6   2  13        1.37       -1.14     15.64 o
  -5   2  13        5.75       -1.90     12.73 o
  -4   2  13      178.34      180.73      3.47 o
  -3   2  13     6494.59     6295.44     27.97 o
  -2   2  13      405.96      389.25      4.43 o
  -1   2  13        1.24        5.05      3.14 o
   0   2  13       12.79       20.09      3.48 o
   1   2  13      334.17      354.11      5.18 o
   2   2  13        3.59        8.74      4.25 o
   3   2  13        3.02       10.14      3.86 o
   4   2  13      329.38      323.78      5.79 o
   5   2  13      420.18      408.98      7.06 o
   6   2  13      567.20      586.46      7.62 o
   7   2  13       21.95       26.44      5.87 o
   8   2  13        0.07        8.20      6.38 o
   9   2  13       10.64       13.55      6.88 o
  10   2  13        9.50       17.77      7.39 o
  -8   3  13        2.97       27.20     31.25 o
  -7   3  13       14.22       12.28     17.87 o
  -6   3  13        0.13       -7.05     16.22 o
  -5   3  13        6.42       17.55     15.83 o
  -4   3  13      735.20      739.55     26.22 o
  -3   3  13       85.43       91.46      2.99 o
  -2   3  13        2.69        3.68      2.90 o
  -1   3  13      429.37      413.07      4.51 o
   0   3  13      131.83      120.97      3.51 o
   1   3  13      897.29      921.11      6.49 o
   2   3  13      537.74      573.46      6.00 o
   3   3  13      347.14      346.36      5.77 o
   4   3  13      629.24      646.02      6.97 o
   5   3  13        7.55        8.88      4.78 o
   6   3  13       44.30       46.73      4.76 o
   7   3  13       26.16       20.69      5.17 o
   8   3  13       15.79       15.90      6.08 o
   9   3  13        0.02        4.47      6.69 o
  10   3  13       15.06       23.57      7.73 o
  -8   4  13        1.70       45.78     30.19 o
  -7   4  13       15.72       39.33     18.12 o
  -6   4  13        5.18       15.94     14.12 o
  -5   4  13       66.25       76.85     15.24 o
  -4   4  13      272.71      274.80     20.09 o
  -3   4  13      752.95      767.72      5.26 o
  -2   4  13      488.68      482.84      4.21 o
  -1   4  13        0.37        1.45      2.50 o
   0   4  13      156.40      163.02      4.02 o
   1   4  13       67.25       62.82      3.70 o
   2   4  13       10.51       11.67      3.85 o
   3   4  13        0.14        9.66      4.40 o
   4   4  13      471.72      475.00      6.56 o
   5   4  13      122.97      122.36      5.49 o
   6   4  13      108.75       79.23      4.90 o
   7   4  13      244.87      235.69      6.70 o
   8   4  13       39.77       30.65      5.97 o
   9   4  13       12.50       15.47      6.12 o
  10   4  13        0.22       10.29      7.37 o
  -8   5  13       32.81       60.07     35.83 o
  -7   5  13        0.17        9.10     30.56 o
  -6   5  13        1.51       19.73     19.62 o
  -5   5  13        0.63        2.64     13.02 o
  -4   5  13      628.92      621.38     23.61 o
  -3   5  13      110.90      131.43     16.16 o
  -2   5  13      573.80      588.69      4.13 o
  -1   5  13       22.45       21.73      2.72 o
   0   5  13      131.49      142.35      3.71 o
   1   5  13      359.39      379.74      5.01 o
   2   5  13      792.82      771.52      6.99 o
   3   5  13       10.82       13.70      4.77 o
   4   5  13     1390.74     1359.09     11.40 o
   5   5  13     2285.55     2226.22     18.13 o
   6   5  13       47.56       52.39      5.41 o
   7   5  13       17.21       12.26      5.85 o
   8   5  13       51.56       38.93      5.72 o
   9   5  13        1.03        6.15      7.20 o
  10   5  13        0.00        5.71      7.34 o
  -7   6  13       20.86       52.11     29.25 o
  -6   6  13       16.58       22.10     20.35 o
  -5   6  13        9.10       22.89     17.99 o
  -4   6  13      531.32      581.67     28.29 o
  -3   6  13      649.17      637.21     22.09 o
  -2   6  13        3.85        5.57     14.21 o
  -1   6  13       17.92       19.04      2.83 o
   0   6  13      127.05      125.02      3.77 o
   1   6  13       74.76       84.37      4.32 o
   2   6  13      213.80      214.48      4.87 o
   3   6  13      585.40      564.42      6.65 o
   4   6  13     1224.75     1188.92     11.84 o
   5   6  13      530.73      527.36      7.07 o
   6   6  13        0.07        4.39      5.49 o
   7   6  13        2.09        2.69      5.07 o
   8   6  13       25.59       14.80      6.16 o
   9   6  13       12.84       23.01      6.67 o
  10   6  13       15.51       22.86      8.77 o
  -7   7  13        0.29       24.68     21.55 o
  -6   7  13       20.19       25.01     19.54 o
  -5   7  13      251.41      290.47     21.84 o
  -4   7  13      332.32      326.56     21.26 o
  -3   7  13       38.07       49.08     15.98 o
  -2   7  13      188.68      164.07     12.55 o
  -1   7  13        3.22        5.73      2.74 o
   0   7  13      262.53      261.25      4.62 o
   1   7  13       79.52       86.28      4.63 o
   2   7  13      225.44      222.01      5.01 o
   3   7  13     1938.66     1913.07     14.46 o
   4   7  13     1017.10      978.37      8.14 o
   5   7  13      204.06      218.22      6.22 o
   6   7  13       93.93       89.78      6.01 o
   7   7  13        0.01        8.56      6.07 o
   8   7  13      107.23       94.20      6.39 o
   9   7  13        1.98        4.52      6.90 o
  10   7  13        0.17       14.41      8.79 o
  -5   8  13        8.01       12.43     27.13 o
  -4   8  13        6.00        0.18     26.15 o
  -3   8  13      294.69      310.40     29.84 o
  -2   8  13       28.66       38.86     14.64 o
  -1   8  13      120.93      108.12     15.38 o
   0   8  13        5.67        9.40      3.56 o
   1   8  13      304.38      287.10      4.96 o
   2   8  13      335.82      347.90      5.64 o
   3   8  13      343.54      331.93      5.92 o
   4   8  13      125.09      107.06      5.23 o
   5   8  13        0.01        5.55      4.80 o
   6   8  13      136.15      129.60      5.71 o
   7   8  13       88.46       90.59      6.62 o
   8   8  13       80.60       69.09      6.27 o
   9   8  13        7.60       15.20      6.22 o
  10   8  13      101.69      115.93      8.81 o
  -5   9  13        0.56       20.86     30.15 o
  -4   9  13        7.99       20.31     28.78 o
  -3   9  13        0.72        7.72     26.18 o
  -2   9  13       44.07       52.77     23.91 o
  -1   9  13       20.32       38.60     22.43 o
   0   9  13       92.95       97.97      7.25 o
   1   9  13      373.80      379.03      5.49 o
   2   9  13      190.50      170.46      5.06 o
   3   9  13        5.64        9.84      4.78 o
   4   9  13      316.72      300.30      6.68 o
   5   9  13        0.03        8.11      5.99 o
   6   9  13       41.60       42.35      5.31 o
   7   9  13        1.56        2.47      5.20 o
   8   9  13       74.07       70.40      7.45 o
   9   9  13        9.93       24.13      7.87 o
  10   9  13       43.43       61.47      8.16 o
  -3  10  13       14.80       28.01     26.32 o
  -2  10  13       60.35       69.93     27.37 o
  -1  10  13       20.15       24.15     23.49 o
   0  10  13      302.06      321.47     29.98 o
   1  10  13       16.96       15.35      4.12 o
   2  10  13      157.84      167.26      5.32 o
   3  10  13       27.85       30.99      5.05 o
   4  10  13       11.39       10.47      5.52 o
   5  10  13       38.18       42.38      5.51 o
   6  10  13        0.01        6.07      5.74 o
   7  10  13       18.86       25.34      6.25 o
   8  10  13        3.30       12.66      7.68 o
   9  10  13        2.57        9.83      7.49 o
  -2  11  13        6.72       25.86     26.85 o
  -1  11  13       68.58       42.73     25.62 o
   0  11  13        2.62       11.54     26.20 o
   2  11  13       14.88       14.37      4.98 o
   3  11  13        4.03       10.19      5.03 o
   4  11  13        0.36        9.57      5.57 o
   5  11  13       22.62       29.54      6.01 o
   6  11  13        5.85       10.59      6.53 o
   7  11  13        6.33       12.17      6.76 o
   8  11  13        0.43        8.16      7.48 o
   9  11  13       24.51       31.92      8.00 o
  -1  12  13       17.69       28.45     25.16 o
   0  12  13        3.11       22.20     19.03 o
   1  12  13       15.23       30.62     19.48 o
   2  12  13        0.83        8.13     23.13 o
   3  12  13       75.05       73.87      6.01 o
   4  12  13       12.13       18.25      5.85 o
   5  12  13        5.88       15.87      6.57 o
   6  12  13       10.06       13.42      6.92 o
   7  12  13       18.78       21.91      6.99 o
   8  12  13       12.37       27.25      8.00 o
   0  13  13        9.00        7.37     28.48 o
   1  13  13        5.37       -8.18     28.52 o
   2  13  13        1.17        3.74     23.56 o
   3  13  13       14.41       18.23      6.49 o
   4  13  13       83.52       98.44      6.92 o
   5  13  13        7.25        9.20      6.68 o
   6  13  13        3.14       14.27      7.81 o
   7  13  13        3.30       10.91      7.93 o
   1  14  13        3.50        3.31     27.40 o
   2  14  13       64.61       81.00     25.30 o
   3  14  13       46.20       47.61     24.97 o
   4  14  13       86.04       80.07      6.96 o
   5  14  13        1.55       13.81      6.85 o
   6  14  13        1.28        7.68      7.37 o
  -5 -10  14       21.82       30.34      7.34 o
  -4 -10  14       32.66       38.87      8.09 o
  -3 -10  14       10.86       17.71      7.22 o
  -2 -10  14        0.41        8.87      8.06 o
  -1 -10  14       87.93       95.00      7.99 o
   0 -10  14        4.64       13.34      7.00 o
   1 -10  14       93.86       89.11      7.64 o
  -6  -9  14        0.06       14.39      6.82 o
  -5  -9  14        0.13        5.31      6.84 o
  -4  -9  14        6.36       13.07      6.53 o
  -3  -9  14       22.78       23.10      6.56 o
  -2  -9  14        1.74       12.51      7.55 o
  -1  -9  14      157.22      172.99      7.73 o
   0  -9  14       51.11       54.68      7.27 o
   1  -9  14       19.00       16.96      6.89 o
   2  -9  14       12.32       15.96      7.15 o
  -7  -8  14       26.82       36.54      7.06 o
  -6  -8  14        6.98       15.05      7.32 o
  -5  -8  14        7.77       11.38      7.05 o
  -4  -8  14      118.03      114.03      7.22 o
  -3  -8  14       25.28       27.63      7.03 o
  -2  -8  14       16.24       22.54      5.82 o
  -1  -8  14        3.25        8.01      5.92 o
   0  -8  14       17.46       25.97      6.37 o
   1  -8  14      155.26      165.67      6.89 o
   2  -8  14       92.50       94.96      6.76 o
   3  -8  14        0.10        9.66      7.49 o
   4  -8  14        2.57       13.82      7.16 o
  -8  -7  14       29.69       30.85      7.15 o
  -7  -7  14       38.93       51.42      6.49 o
  -6  -7  14        6.69       14.40      6.25 o
  -5  -7  14       32.29       33.89      5.73 o
  -4  -7  14       37.47       37.79      6.20 o
  -3  -7  14        1.17        5.28      5.50 o
  -2  -7  14      248.67      258.23      6.93 o
  -1  -7  14       31.89       38.22      5.64 o
   0  -7  14      203.22      204.29      6.77 o
   1  -7  14        1.87        8.04      5.60 o
   2  -7  14        1.81        6.29      6.43 o
   3  -7  14       27.49       30.55      6.86 o
   4  -7  14       66.97       78.79      7.08 o
   5  -7  14        3.41        6.35      7.00 o
  -8  -6  14       81.40      101.41      7.18 o
  -7  -6  14       18.82       17.91      5.98 o
  -6  -6  14        1.07        3.13      6.21 o
  -5  -6  14       60.47       45.23      5.83 o
  -4  -6  14      168.10      184.80      6.60 o
  -3  -6  14       34.19       31.61      5.56 o
  -2  -6  14       87.95      108.53      5.74 o
  -1  -6  14       15.08       17.13      4.85 o
   0  -6  14        8.07        8.81      4.84 o
   1  -6  14       18.31       19.22      5.27 o
   2  -6  14       91.21       89.92      5.94 o
   3  -6  14       15.42       17.09      6.59 o
   4  -6  14        7.81        8.93      6.09 o
   5  -6  14       56.01       54.74      7.09 o
   6  -6  14        1.05        6.42      7.28 o
  -8  -5  14       34.19       33.69      6.14 o
  -7  -5  14        1.58       10.72      5.90 o
  -6  -5  14        0.37        5.82      5.59 o
  -5  -5  14        2.43        2.43      5.42 o
  -4  -5  14      715.56      697.81      8.01 o
  -3  -5  14       20.73       14.49      4.95 o
  -2  -5  14       37.82       47.08      5.48 o
  -1  -5  14        0.50        6.68      5.47 o
   0  -5  14       46.49       46.12      5.02 o
   1  -5  14      153.46      155.36      5.97 o
   2  -5  14      250.20      263.37      6.58 o
   3  -5  14      225.13      224.37      6.87 o
   4  -5  14        5.64        9.81      5.30 o
   5  -5  14        0.05        8.32      6.08 o
   6  -5  14        2.82        8.23      6.32 o
  -9  -4  14        3.43        1.76     27.78 o
  -8  -4  14        0.01       18.70     24.57 o
  -7  -4  14       13.46       21.27      5.42 o
  -6  -4  14      202.71      198.33      6.22 o
  -5  -4  14      858.51      801.90      8.88 o
  -4  -4  14       20.18       24.54      5.00 o
  -3  -4  14       63.95       58.33      5.24 o
  -2  -4  14      149.75      140.09      5.38 o
  -1  -4  14       56.32       54.59      4.68 o
   0  -4  14      159.40      166.39      5.44 o
   1  -4  14      883.94      863.11      8.47 o
   2  -4  14        1.00        7.35      4.67 o
   3  -4  14       63.62       52.18      5.37 o
   4  -4  14       27.97       20.85      5.36 o
   5  -4  14       41.29       46.91      6.10 o
   6  -4  14       12.99       16.02      5.91 o
   7  -4  14       16.79       22.24      6.78 o
  -9  -3  14       47.85       36.29     25.10 o
  -8  -3  14       22.67       58.17     26.41 o
  -7  -3  14        2.79        9.80      5.00 o
  -6  -3  14       37.15       43.92      4.79 o
  -5  -3  14      124.38      123.37      5.65 o
  -4  -3  14        0.00        2.94      4.71 o
  -3  -3  14       70.99       65.07      4.55 o
  -2  -3  14      471.25      466.93      6.24 o
  -1  -3  14     1893.97     1840.53     15.17 o
   0  -3  14      323.43      316.52      6.02 o
   1  -3  14      344.98      334.26      5.54 o
   2  -3  14      950.48      967.82      8.90 o
   3  -3  14        0.00        4.66      4.78 o
   4  -3  14       17.93       15.99      4.58 o
   5  -3  14       18.75       21.33      5.32 o
   6  -3  14       51.92       47.83      6.10 o
   7  -3  14        0.76        9.98      6.85 o
   8  -3  14       13.47       16.48      7.19 o
  -9  -2  14       52.12       58.36     27.07 o
  -8  -2  14      104.78      106.73     22.33 o
  -7  -2  14      200.38      198.08     25.52 o
  -6  -2  14       55.95       50.20      4.79 o
  -5  -2  14      207.45      165.14      5.64 o
  -4  -2  14        9.68        7.62      4.42 o
  -3  -2  14      505.54      490.19      5.77 o
  -2  -2  14        4.33        8.31      4.19 o
  -1  -2  14      405.58      383.91      6.01 o
   0  -2  14      434.69      418.59      5.89 o
   1  -2  14       17.50       17.73      4.27 o
   2  -2  14        9.28       15.12      4.24 o
   3  -2  14      545.45      544.51      6.94 o
   4  -2  14        0.96        7.07      5.14 o
   5  -2  14        9.68       11.42      5.24 o
   6  -2  14       25.40       25.38      5.71 o
   7  -2  14       47.43       41.14      6.51 o
   8  -2  14       19.47       20.84      6.50 o
  -9  -1  14        8.52        8.82     24.89 o
  -8  -1  14       33.34       53.98     23.20 o
  -7  -1  14        1.02       -1.69     17.91 o
  -6  -1  14        0.20       -0.71      4.16 o
  -5  -1  14       23.42       18.37      4.27 o
  -4  -1  14        7.94       10.76      4.04 o
  -3  -1  14      150.42      160.60      4.59 o
  -2  -1  14       47.53       43.99      4.13 o
  -1  -1  14       50.50       55.76      4.35 o
   0  -1  14      143.57      145.61      4.87 o
   1  -1  14       75.42       82.34      4.16 o
   2  -1  14       28.98       29.77      4.89 o
   3  -1  14        0.33        6.39      5.22 o
   4  -1  14      257.00      285.68      5.95 o
   5  -1  14        2.00        4.92      5.12 o
   6  -1  14      108.64       94.49      5.55 o
   7  -1  14      121.72      130.99      6.82 o
   8  -1  14        8.05        6.38      6.44 o
   9  -1  14        1.72       11.69      6.82 o
  -9   0  14       57.84       78.98     24.14 o
  -8   0  14        7.72       22.29     22.10 o
  -7   0  14        0.36        4.79     19.15 o
  -6   0  14       39.77       34.49     19.21 o
  -5   0  14       46.55       42.03      3.91 o
  -4   0  14      326.43      286.37      4.90 o
  -3   0  14       34.07       33.75      3.98 o
  -2   0  14      230.94      215.61      4.79 o
  -1   0  14       32.13       29.96      4.11 o
   0   0  14       17.70       17.78      3.66 o
   1   0  14      132.56      129.38      4.79 o
   2   0  14        0.08        4.19      4.43 o
   3   0  14       51.46       45.70      4.74 o
   4   0  14       78.16       70.30      5.27 o
   5   0  14       87.01       86.11      4.95 o
   6   0  14       11.86       18.40      5.54 o
   7   0  14       13.74       25.09      5.93 o
   8   0  14        4.66        9.39      5.85 o
   9   0  14        4.22        9.32      6.91 o
  -9   1  14        0.68       -6.50     23.74 o
  -8   1  14      190.12      213.55     26.62 o
  -7   1  14        1.82       19.05     20.05 o
  -6   1  14      146.90      151.86     21.86 o
  -5   1  14      101.81       89.18      7.69 o
  -4   1  14      251.36      241.23      4.42 o
  -3   1  14      190.48      198.45      4.38 o
  -2   1  14      788.66      807.92      6.41 o
  -1   1  14      765.96      718.58      6.38 o
   0   1  14        0.00        2.46      3.92 o
   1   1  14      173.14      173.82      5.32 o
   2   1  14      165.05      162.68      5.26 o
   3   1  14       16.03       22.25      4.42 o
   4   1  14       11.09       12.73      4.74 o
   5   1  14      252.73      261.82      6.07 o
   6   1  14       46.39       44.97      5.01 o
   7   1  14        0.00        6.24      5.10 o
   8   1  14        8.92       14.11      6.22 o
   9   1  14       17.97       20.61      6.76 o
  -9   2  14       12.36        2.02     40.70 o
  -8   2  14        4.28       10.27     22.49 o
  -7   2  14       45.33       62.26     20.38 o
  -6   2  14      149.01      160.18     20.84 o
  -5   2  14       37.46       28.89     13.93 o
  -4   2  14      327.62      347.29      4.52 o
  -3   2  14      612.78      632.56      5.67 o
  -2   2  14        0.03        5.02      3.09 o
  -1   2  14      393.27      380.33      4.69 o
   0   2  14       58.06       67.74      3.94 o
   1   2  14        0.73        5.10      4.14 o
   2   2  14      489.54      508.70      5.79 o
   3   2  14      427.60      442.65      6.51 o
   4   2  14      267.80      268.48      5.78 o
   5   2  14       26.56       21.49      4.59 o
   6   2  14        7.59       12.42      5.72 o
   7   2  14       48.80       42.56      5.52 o
   8   2  14        2.49        3.99      6.04 o
   9   2  14       18.63       25.54      6.64 o
  -8   3  14        2.38       -0.36     21.14 o
  -7   3  14       73.49       50.02     19.76 o
  -6   3  14      117.82      123.38     17.26 o
  -5   3  14        4.85       -3.54     13.68 o
  -4   3  14        0.61        4.83     17.16 o
  -3   3  14      192.14      187.00      3.58 o
  -2   3  14      257.21      246.63      3.98 o
  -1   3  14      146.31      134.40      3.87 o
   0   3  14        1.07        1.93      3.51 o
   1   3  14       45.11       40.85      3.83 o
   2   3  14      684.46      714.08      6.68 o
   3   3  14      141.95      148.39      5.18 o
   4   3  14      184.33      193.65      5.40 o
   5   3  14      321.35      304.02      5.96 o
   6   3  14        0.51        4.53      5.57 o
   7   3  14       26.76       31.82      5.21 o
   8   3  14       13.39       19.36      5.59 o
   9   3  14        1.38       11.46      7.62 o
  10   3  14        4.44       14.53      8.46 o
  -8   4  14        4.87        6.72     33.18 o
  -7   4  14       21.23       59.23     19.46 o
  -6   4  14       16.96       24.00     17.09 o
  -5   4  14        7.20        0.69     13.77 o
  -4   4  14        3.98      -12.99     23.04 o
  -3   4  14       18.41        5.82     16.09 o
  -2   4  14      175.07      174.06      3.58 o
  -1   4  14       54.21       49.42      3.39 o
   0   4  14      106.94      104.87      3.72 o
   1   4  14      196.37      204.93      4.89 o
   2   4  14      128.57      137.25      5.03 o
   3   4  14     1340.59     1344.25      8.86 o
   4   4  14      150.67      150.60      5.29 o
   5   4  14      248.22      248.96      5.65 o
   6   4  14        6.81       11.62      4.90 o
   7   4  14        1.15        8.33      6.13 o
   8   4  14        7.94       11.59      6.48 o
   9   4  14        2.33       10.67      6.89 o
  10   4  14       17.70       25.31      8.07 o
  -8   5  14       27.42       47.14     33.72 o
  -7   5  14        3.02       26.66     29.36 o
  -6   5  14       15.07       31.46     14.58 o
  -5   5  14       39.04       30.12     13.73 o
  -4   5  14       58.63       61.16     17.95 o
  -3   5  14        2.64        1.63     13.93 o
  -2   5  14      264.91      275.99      3.55 o
  -1   5  14        0.00        1.35      3.18 o
   0   5  14       46.93       47.75      3.49 o
   1   5  14       85.07       87.16      4.19 o
   2   5  14       34.53       34.36      4.33 o
   3   5  14       53.52       55.60      4.74 o
   4   5  14        4.65       12.33      5.10 o
   5   5  14        0.79        8.50      4.84 o
   6   5  14       69.82       58.72      5.14 o
   7   5  14        2.05        4.74      6.45 o
   8   5  14       50.55       51.10      6.74 o
   9   5  14        1.18        6.55      8.01 o
  10   5  14        4.20        8.50      8.44 o
  -7   6  14       10.36        7.96     30.17 o
  -6   6  14        0.21        2.34     20.11 o
  -5   6  14       35.45       22.79     17.87 o
  -4   6  14       28.84       30.92     17.90 o
  -3   6  14       15.20        6.34     15.77 o
  -2   6  14        2.38       11.97     13.80 o
  -1   6  14      186.37      179.53      3.56 o
   0   6  14      126.11      126.16      3.81 o
   1   6  14       80.43       80.69      4.14 o
   2   6  14      125.86      121.21      4.83 o
   3   6  14      182.54      167.23      5.38 o
   4   6  14      609.77      594.77      7.33 o
   5   6  14      182.25      171.85      5.79 o
   6   6  14        6.85       12.66      5.38 o
   7   6  14       77.05       75.76      6.74 o
   8   6  14       55.97       50.96      7.24 o
   9   6  14        1.31       10.08      8.54 o
  10   6  14        0.00        8.21      7.85 o
  -6   7  14        0.40       26.67     16.42 o
  -5   7  14        1.14       19.77     18.62 o
  -4   7  14      147.42      160.14     18.60 o
  -3   7  14      311.23      299.71     19.27 o
  -2   7  14       38.91       28.94     14.21 o
  -1   7  14        2.00        4.36      3.99 o
   0   7  14       39.14       33.65      3.67 o
   1   7  14      231.70      215.23      5.12 o
   2   7  14      627.88      629.10      6.89 o
   3   7  14        9.91       12.43      4.53 o
   4   7  14       78.01       76.38      5.14 o
   5   7  14       26.68       28.59      5.10 o
   6   7  14       27.64       20.01      6.07 o
   7   7  14       75.48       61.07      6.43 o
   8   7  14        1.20        5.01      6.35 o
   9   7  14        6.89        9.71      6.67 o
  10   7  14        1.10        8.83      7.82 o
  -5   8  14       62.47       65.03     28.81 o
  -4   8  14        5.79       19.18     28.01 o
  -3   8  14        0.02        3.13     24.99 o
  -2   8  14       40.59       29.89     15.42 o
  -1   8  14      119.41       89.55     16.03 o
   0   8  14       31.05       30.61      3.51 o
   1   8  14       26.80       24.37      4.17 o
   2   8  14        0.58        4.80      4.71 o
   3   8  14       72.48       77.70      5.21 o
   4   8  14       35.63       31.97      5.57 o
   5   8  14       35.07       36.51      4.98 o
   6   8  14       85.00       80.97      6.17 o
   7   8  14        0.02        0.97      5.82 o
   8   8  14        7.46       11.72      6.22 o
   9   8  14       33.58       36.84      7.69 o
  10   8  14        5.07       15.45      7.63 o
  -5   9  14      104.33      127.21     34.29 o
  -4   9  14        8.33        3.83     27.69 o
  -3   9  14        0.01       -1.06     24.84 o
  -2   9  14      143.17      149.53     27.76 o
  -1   9  14       74.69       58.91     26.71 o
   0   9  14        3.49       18.17     14.48 o
   1   9  14       34.23       31.83      4.12 o
   2   9  14      229.45      209.68      5.40 o
   3   9  14        8.84        9.69      4.78 o
   4   9  14        0.42        5.10      5.16 o
   5   9  14       29.38       19.35      5.68 o
   6   9  14      105.10      114.20      5.78 o
   7   9  14        0.03       12.49      6.53 o
   8   9  14      200.22      191.05      7.34 o
   9   9  14        2.65       12.07      6.90 o
  -4  10  14        0.60       41.52     32.07 o
  -2  10  14       14.56       31.73     27.95 o
   0  10  14       50.53       64.81     25.35 o
   1  10  14       33.14       42.61      4.26 o
   2  10  14      322.05      331.21      6.09 o
   3  10  14      246.98      225.32      5.88 o
   4  10  14       34.68       33.63      5.46 o
   5  10  14        6.63        8.86      5.53 o
   6  10  14       30.21       32.12      5.56 o
   7  10  14       23.34       26.30      6.76 o
   8  10  14       42.60       49.24      6.53 o
   9  10  14       15.25       15.31      7.78 o
  -2  11  14        1.38       10.78     29.04 o
  -1  11  14       14.52       -5.70     25.40 o
   0  11  14       28.13       33.76     25.45 o
   1  11  14      458.77      516.62     27.94 o
   2  11  14      511.12      533.76      7.99 o
   3  11  14        6.74        6.40      5.50 o
   4  11  14        3.03        6.22      5.60 o
   5  11  14       56.74       58.20      6.13 o
   6  11  14        3.74        3.85      5.99 o
   7  11  14      113.81      103.79      6.83 o
   8  11  14       35.72       40.39      7.11 o
  -1  12  14       89.22       97.15     21.30 o
   0  12  14      112.69      123.14     21.10 o
   1  12  14      340.81      373.61     22.00 o
   2  12  14        0.07        8.37     22.37 o
   3  12  14       62.25       55.64      6.02 o
   4  12  14        0.41        6.24      5.82 o
   5  12  14        0.51        8.61      6.43 o
   6  12  14      159.17      169.21      7.30 o
   7  12  14       45.94       69.97      7.68 o
   8  12  14       25.13       19.98      6.79 o
   0  13  14       18.46       -6.49     29.15 o
   1  13  14        1.86        3.50     18.08 o
   2  13  14       70.15       53.04     25.36 o
   3  13  14        0.55       -3.14     24.42 o
   4  13  14        6.91       13.14      6.62 o
   5  13  14       17.39       23.90      6.79 o
   6  13  14        2.88       18.37      7.21 o
   7  13  14        0.31        6.99      7.20 o
   1  14  14       31.08       47.73     25.76 o
   2  14  14       35.01       41.09     25.37 o
   3  14  14       32.71       31.17     26.06 o
   4  14  14       19.58       22.09      7.86 o
   5  14  14        1.19       10.87      6.97 o
  -3 -10  15        0.71       10.36      8.55 o
  -2 -10  15        8.26       20.72      7.97 o
  -1 -10  15       10.24       16.34      8.09 o
  -5  -9  15       10.26       18.28      7.70 o
  -4  -9  15       52.39       57.78      7.97 o
  -3  -9  15       41.07       33.97      7.89 o
  -2  -9  15        1.97       12.30      6.91 o
  -1  -9  15       48.25       53.14      6.92 o
   0  -9  15       87.75       90.24      7.26 o
   1  -9  15       39.97       35.05      6.94 o
   2  -9  15       37.90       36.92      7.34 o
  -6  -8  15       57.00       62.28      6.60 o
  -5  -8  15       25.06       40.04      6.52 o
  -4  -8  15        0.81        8.64      6.85 o
  -3  -8  15        2.74        9.58      5.93 o
  -2  -8  15        9.87       19.29      6.10 o
  -1  -8  15       15.06       12.37      6.47 o
   0  -8  15        0.26        3.82      7.86 o
   1  -8  15      226.37      252.17      7.81 o
   2  -8  15        0.19       15.80      6.91 o
   3  -8  15       87.56       76.99      8.03 o
  -7  -7  15        0.64        6.49      7.47 o
  -6  -7  15        0.43        6.40      6.70 o
  -5  -7  15        0.14        4.85      7.10 o
  -4  -7  15        6.95       18.26      6.56 o
  -3  -7  15        0.44        7.86      6.35 o
  -2  -7  15       11.21       17.16      5.15 o
  -1  -7  15        0.00        9.51      5.60 o
   0  -7  15       17.34       14.58      6.14 o
   1  -7  15        2.60        5.67      6.13 o
   2  -7  15      276.80      285.20      8.11 o
   3  -7  15        0.13       11.67      6.86 o
   4  -7  15        8.56       10.98      6.96 o
  -8  -6  15       34.62       46.55      7.19 o
  -7  -6  15       81.49       98.56      6.57 o
  -6  -6  15       31.35       32.62      6.03 o
  -5  -6  15      120.54      144.45      6.74 o
  -4  -6  15       54.65       63.85      6.12 o
  -3  -6  15        0.23        5.33      5.32 o
  -2  -6  15       88.14       79.74      5.58 o
  -1  -6  15      486.24      490.04      7.85 o
   0  -6  15       73.81       80.15      5.61 o
   1  -6  15        2.33        9.57      6.03 o
   2  -6  15       29.49       31.54      5.40 o
   3  -6  15       18.20       22.79      6.58 o
   4  -6  15        0.26        7.07      7.00 o
   5  -6  15        7.81       11.73      7.04 o
  -8  -5  15       19.52       30.42      7.12 o
  -7  -5  15        2.80       10.33      6.14 o
  -6  -5  15        2.46        6.92      5.98 o
  -5  -5  15       14.55       14.07      6.11 o
  -4  -5  15       51.93       44.70      5.81 o
  -3  -5  15      230.99      217.66      6.45 o
  -2  -5  15      148.81      129.18      5.62 o
  -1  -5  15        1.04        1.92      5.29 o
   0  -5  15       14.28        9.84      5.14 o
   1  -5  15        3.31        6.79      6.44 o
   2  -5  15        8.52       10.71      5.73 o
   3  -5  15      174.89      182.46      7.09 o
   4  -5  15       33.43       36.20      6.44 o
   5  -5  15       35.30       28.75      6.47 o
   6  -5  15        1.47        5.45      6.86 o
  -8  -4  15        0.03       41.18     28.97 o
  -7  -4  15        6.66       13.53      5.61 o
  -6  -4  15        2.02        4.06      5.49 o
  -5  -4  15       11.06       11.48      5.86 o
  -4  -4  15        3.85       11.10      5.57 o
  -3  -4  15      872.44      875.50      8.40 o
  -2  -4  15      106.90      100.84      4.91 o
  -1  -4  15      142.80      147.35      5.02 o
   0  -4  15       60.71       55.63      5.13 o
   1  -4  15      267.23      243.46      6.49 o
   2  -4  15        3.28        5.99      4.80 o
   3  -4  15       49.89       42.36      5.57 o
   4  -4  15        1.18        7.69      5.92 o
   5  -4  15       30.44       37.57      5.97 o
   6  -4  15        8.34       15.71      6.41 o
   7  -4  15        1.24        8.31      7.00 o
  -8  -3  15        0.71       16.30     25.98 o
  -7  -3  15       13.75       20.63      5.52 o
  -6  -3  15        0.17        4.55      5.20 o
  -5  -3  15      357.94      323.04      7.00 o
  -4  -3  15      289.98      298.12      6.26 o
  -3  -3  15      203.16      205.94      5.32 o
  -2  -3  15     1288.74     1285.04      9.07 o
  -1  -3  15      213.46      208.40      5.48 o
   0  -3  15      283.52      279.21      5.93 o
   1  -3  15      190.67      182.67      5.77 o
   2  -3  15      793.39      795.78      8.16 o
   3  -3  15       40.37       48.85      5.31 o
   4  -3  15       39.34       46.57      5.43 o
   5  -3  15        0.95        8.49      5.37 o
   6  -3  15       15.19       13.03      6.49 o
   7  -3  15       29.74       33.12      7.18 o
  -9  -2  15        1.28        5.30     26.91 o
  -8  -2  15        2.98       -0.47     23.18 o
  -7  -2  15      143.86      129.27     24.82 o
  -6  -2  15       63.99       53.70      4.98 o
  -5  -2  15       95.27       87.34      5.41 o
  -4  -2  15       45.54       43.90      4.78 o
  -3  -2  15      596.72      558.53      6.79 o
  -2  -2  15      119.30      108.20      4.52 o
  -1  -2  15      129.27      113.14      5.19 o
   0  -2  15      653.14      599.11      6.62 o
   1  -2  15      359.25      357.79      5.57 o
   2  -2  15     1464.83     1460.49      9.69 o
   3  -2  15      751.80      739.30      7.33 o
   4  -2  15       14.59       14.31      5.02 o
   5  -2  15       81.30       70.88      6.07 o
   6  -2  15        2.30        4.97      5.76 o
   7  -2  15       16.57       20.26      6.60 o
   8  -2  15        2.44        8.39      7.13 o
  -9  -1  15       88.54       92.63     28.30 o
  -8  -1  15        0.36       14.12     22.34 o
  -7  -1  15        7.75       20.24     19.56 o
  -6  -1  15      146.18      150.35      6.91 o
  -5  -1  15        0.29        0.42      4.44 o
  -4  -1  15      137.97      127.12      4.74 o
  -3  -1  15      184.21      201.56      4.97 o
  -2  -1  15      494.01      434.77      6.13 o
  -1  -1  15      119.39      136.67      4.89 o
   0  -1  15      540.61      553.03      6.67 o
   1  -1  15       59.40       61.34      4.91 o
   2  -1  15      111.91      116.17      4.78 o
   3  -1  15        0.75        3.82      4.90 o
   4  -1  15        2.86        6.74      5.34 o
   5  -1  15        8.46       12.89      4.79 o
   6  -1  15       46.23       45.40      6.36 o
   7  -1  15        2.84        6.12      6.98 o
   8  -1  15        0.07       10.30      6.69 o
  -9   0  15        0.70       -5.90     25.53 o
  -8   0  15       95.13       80.13     22.96 o
  -7   0  15        3.46        5.36     21.03 o
  -6   0  15        3.27       19.11     21.11 o
  -5   0  15       14.77       18.08      4.04 o
  -4   0  15       22.07       18.25      3.92 o
  -3   0  15      100.85       97.68      4.46 o
  -2   0  15     2494.85     2428.32     18.03 o
  -1   0  15      443.50      449.10      5.72 o
   0   0  15      466.31      432.62      6.19 o
   1   0  15        9.98       11.92      4.24 o
   2   0  15       66.41       63.23      4.27 o
   3   0  15        0.46        6.43      5.31 o
   4   0  15      268.66      251.55      6.57 o
   5   0  15        2.49        7.91      4.89 o
   6   0  15      264.82      251.42      6.72 o
   7   0  15        3.47        7.39      6.36 o
   8   0  15        0.32        3.91      6.29 o
   9   0  15        8.54       15.23      7.21 o
  -8   1  15        9.91       20.21     25.49 o
  -7   1  15       16.71       17.47     20.28 o
  -6   1  15       32.86       33.60     20.40 o
  -5   1  15        0.68        3.76     14.88 o
  -4   1  15       34.58       27.70      3.63 o
  -3   1  15      127.17      125.20      4.24 o
  -2   1  15     2599.28     2554.67     10.66 o
  -1   1  15      317.64      301.63      5.58 o
   0   1  15       99.10       95.79      4.74 o
   1   1  15        0.49        5.74      4.20 o
   2   1  15      157.51      160.64      5.68 o
   3   1  15       20.81       19.20      5.03 o
   4   1  15      211.28      209.70      5.30 o
   5   1  15       98.22       94.46      5.53 o
   6   1  15       29.18       26.75      5.10 o
   7   1  15       28.22       26.29      5.40 o
   8   1  15        3.34       11.93      6.77 o
   9   1  15        6.24        7.95      6.73 o
  -8   2  15        0.44       29.35     27.18 o
  -7   2  15      100.50      111.01     24.94 o
  -6   2  15       30.09       30.70     15.61 o
  -5   2  15        0.02       11.20     13.10 o
  -4   2  15      158.55      183.46      4.12 o
  -3   2  15     4865.58     4874.87     13.66 o
  -2   2  15      535.59      509.13      5.75 o
  -1   2  15       13.89        9.25      3.87 o
   0   2  15        2.21        5.52      3.79 o
   1   2  15      241.95      250.82      6.05 o
   2   2  15      143.24      145.14      5.13 o
   3   2  15      155.08      147.48      4.69 o
   4   2  15      108.05      115.64      5.32 o
   5   2  15       36.12       37.75      5.22 o
   6   2  15       90.68       86.64      5.52 o
   7   2  15        1.39       12.00      5.60 o
   8   2  15       13.26       15.80      5.93 o
   9   2  15        3.22        8.13      6.61 o
  -8   3  15       18.85       12.12     22.51 o
  -7   3  15        5.12       -0.53     20.85 o
  -6   3  15      134.87      166.20     17.88 o
  -5   3  15       94.71       79.54     16.15 o
  -4   3  15      453.15      470.16     30.97 o
  -3   3  15      210.90      207.90      3.83 o
  -2   3  15     1224.25     1215.16      6.69 o
  -1   3  15      737.96      715.08      5.93 o
   0   3  15       83.37       75.45      4.17 o
   1   3  15      177.95      177.39      4.65 o
   2   3  15      247.44      245.55      5.69 o
   3   3  15       44.21       37.95      4.57 o
   4   3  15      477.44      493.00      7.36 o
   5   3  15      159.95      143.63      5.99 o
   6   3  15       68.08       65.30      5.60 o
   7   3  15        7.42        8.84      6.04 o
   8   3  15        0.04        8.33      6.13 o
   9   3  15        0.31        4.85      7.22 o
  -8   4  15       27.31       11.59     37.25 o
  -7   4  15       11.31        9.05     19.66 o
  -6   4  15        4.30        4.14     15.24 o
  -5   4  15       42.58       59.15     15.06 o
  -4   4  15      116.70      121.76     17.70 o
  -3   4  15      171.74      200.55     18.97 o
  -2   4  15     1299.71     1340.40      6.66 o
  -1   4  15     1598.13     1635.67      7.85 o
   0   4  15       84.44       84.77      3.88 o
   1   4  15       84.69       86.05      4.34 o
   2   4  15      167.99      171.11      5.26 o
   3   4  15       16.67       16.15      4.49 o
   4   4  15      150.55      142.08      5.43 o
   5   4  15      540.13      517.21      7.12 o
   6   4  15       30.07       28.56      5.67 o
   7   4  15       23.99       22.63      5.17 o
   8   4  15        9.62       20.99      5.73 o
   9   4  15        0.96        7.47      7.39 o
  10   4  15        0.95       12.69      9.02 o
  -7   5  15        5.77       -6.96     31.49 o
  -6   5  15        4.57       11.39     15.13 o
  -5   5  15       49.46       36.50     14.60 o
  -4   5  15      214.78      216.20     21.06 o
  -3   5  15      383.18      363.54     19.98 o
  -2   5  15        2.26        4.47      2.83 o
  -1   5  15        2.53        8.14      3.42 o
   0   5  15      173.94      166.67      4.00 o
   1   5  15      430.39      410.95      5.42 o
   2   5  15       47.37       50.66      4.29 o
   3   5  15      376.38      375.26      6.23 o
   4   5  15       13.95       20.49      4.70 o
   5   5  15      272.36      268.12      6.59 o
   6   5  15        5.26       12.18      5.89 o
   7   5  15        4.03        8.76      4.91 o
   8   5  15        0.08        5.92      6.14 o
   9   5  15       11.52       19.58      7.74 o
  10   5  15       38.08       34.01      8.15 o
  -7   6  15       36.10       29.85     34.78 o
  -6   6  15       30.06       53.73     20.93 o
  -5   6  15      175.75      144.28     21.43 o
  -4   6  15      298.00      319.57     22.41 o
  -3   6  15      116.39       81.77     17.26 o
  -2   6  15        0.38        4.39     18.61 o
  -1   6  15       11.98       14.26      3.22 o
   0   6  15       30.90       25.33      3.50 o
   1   6  15        2.01        3.69      4.00 o
   2   6  15        1.69        4.24      4.19 o
   3   6  15       60.67       58.15      4.89 o
   4   6  15       80.03       76.78      5.67 o
   5   6  15        8.16       10.35      5.35 o
   6   6  15        0.70        7.14      5.77 o
   7   6  15       29.35       30.29      5.89 o
   8   6  15       28.39       39.32      6.86 o
   9   6  15       28.79       38.84      7.99 o
  10   6  15        0.01        8.77      7.48 o
  -6   7  15      345.47      389.79     41.88 o
  -5   7  15       49.71       47.24     31.99 o
  -4   7  15       79.68       79.65     30.90 o
  -3   7  15      162.64      140.35     26.14 o
  -2   7  15      208.94      199.07     18.19 o
  -1   7  15       21.45        9.73     14.81 o
   0   7  15        1.77        2.87      3.52 o
   1   7  15        7.78        7.19      3.90 o
   2   7  15      130.31      129.57      5.02 o
   3   7  15       98.42       98.17      5.18 o
   4   7  15        0.09        5.10      4.98 o
   5   7  15       14.23       13.12      4.79 o
   6   7  15       75.57       66.45      5.72 o
   7   7  15       24.99       27.28      5.78 o
   8   7  15        0.03        4.40      7.07 o
   9   7  15        0.13        7.90      8.18 o
  10   7  15        5.33       13.07      8.74 o
  -6   8  15       52.12       40.67     35.11 o
  -5   8  15        0.32       18.62     32.95 o
  -4   8  15       68.28      101.17     30.07 o
  -3   8  15       83.28      112.81     30.21 o
  -2   8  15       52.98       59.93     16.09 o
  -1   8  15        2.81        5.27     15.14 o
   0   8  15       11.38       11.61      3.48 o
   1   8  15       17.16       17.97      4.43 o
   2   8  15        8.45        5.88      5.03 o
   3   8  15       87.88       87.96      5.47 o
   4   8  15       17.29       15.87      5.00 o
   5   8  15       18.95       13.75      5.83 o
   6   8  15       17.34       20.09      6.48 o
   7   8  15        9.35        7.75      5.77 o
   8   8  15        0.87       10.66      7.42 o
   9   8  15        2.03       13.25      6.87 o
  -5   9  15        0.40       -1.33     33.04 o
  -4   9  15        0.30        0.65     30.47 o
  -3   9  15       15.04       21.48     28.63 o
  -2   9  15       66.02       55.53     24.70 o
  -1   9  15       17.93       18.85     14.72 o
   0   9  15      109.32       97.85     16.20 o
   1   9  15       30.40       36.47      4.44 o
   2   9  15      345.00      311.49      5.91 o
   3   9  15      187.75      188.40      5.63 o
   4   9  15        0.07        7.92      5.98 o
   5   9  15       67.18       69.80      5.72 o
   6   9  15        5.26        8.39      5.96 o
   7   9  15       29.48       26.13      6.73 o
   8   9  15       39.31       34.11      7.40 o
   9   9  15        5.46       13.67      8.40 o
  -4  10  15        4.56       15.51     29.61 o
  -3  10  15        0.01       -3.62     28.18 o
  -2  10  15        0.03       -3.64     28.50 o
  -1  10  15        0.15       -2.80     27.50 o
   0  10  15       11.09       37.55     28.38 o
   1  10  15       10.79       15.54     13.05 o
   2  10  15        0.36        5.22      4.70 o
   3  10  15       46.15       37.76      5.04 o
   4  10  15       48.60       52.16      5.84 o
   5  10  15        8.67       11.96      5.87 o
   6  10  15        3.40        7.46      6.27 o
   7  10  15        1.69       12.23      6.64 o
   8  10  15       92.02      107.22      8.25 o
   9  10  15       23.47       27.08      7.19 o
  -3  11  15        2.32       14.01     30.80 o
  -2  11  15       24.92       23.90     29.53 o
  -1  11  15        5.46       -4.96     28.52 o
   0  11  15       33.67       35.29     29.37 o
   1  11  15      271.25      232.37     25.13 o
   2  11  15        0.38        6.41      4.80 o
   3  11  15       19.08       17.49      5.32 o
   4  11  15       18.96       20.54      6.10 o
   5  11  15        6.79       10.18      6.19 o
   6  11  15       76.66       65.90      6.46 o
   7  11  15        0.43       11.34      7.11 o
   8  11  15        5.50       14.86      7.40 o
  -1  12  15       24.69       40.79     32.30 o
   0  12  15       32.47       21.27     29.08 o
   1  12  15        0.05        2.68     21.89 o
   2  12  15       50.66       60.04     35.90 o
   3  12  15        0.41       10.03      5.90 o
   4  12  15       37.01       30.01      6.29 o
   5  12  15       29.05       22.04      6.25 o
   6  12  15        5.11        7.06      6.64 o
   7  12  15        1.81        6.75      7.01 o
   0  13  15       33.20       27.70     30.08 o
   1  13  15       13.70       14.14     19.28 o
   2  13  15       67.59       56.15     23.95 o
   3  13  15       19.56       18.83     23.53 o
   4  13  15        5.12       11.28      6.68 o
   5  13  15        2.19       12.61      6.79 o
   6  13  15       11.29       18.55      6.87 o
   2  14  15        0.07        3.53     32.72 o
   3  14  15        2.25       11.68     23.73 o
   4  14  15        1.50       31.27     28.31 o
   5  14  15       36.66       30.05      7.78 o
  -4  -9  16       48.19       56.95      7.68 o
  -3  -9  16      110.24      125.33      9.13 o
  -2  -9  16       27.03       29.34      6.55 o
  -1  -9  16       11.78       21.03      7.07 o
   0  -9  16        1.81       12.33      7.52 o
   1  -9  16        0.30        9.07      7.48 o
  -6  -8  16       49.22       49.21      8.42 o
  -5  -8  16       48.09       59.23      7.98 o
  -4  -8  16       10.66       12.85      7.39 o
  -3  -8  16        0.00        9.26      6.77 o
  -2  -8  16       21.90       27.50      6.37 o
  -1  -8  16        2.36        9.42      6.89 o
   0  -8  16       19.50       20.27      7.30 o
   1  -8  16       12.82       19.84      6.41 o
   2  -8  16       30.59       35.50      6.74 o
  -7  -7  16      273.71      295.97      8.78 o
  -6  -7  16      190.99      219.36      8.52 o
  -5  -7  16      117.07      138.85      7.24 o
  -4  -7  16        0.49        7.91      7.43 o
  -3  -7  16      126.26      141.04      6.55 o
  -2  -7  16       13.43       17.84      5.60 o
  -1  -7  16        3.47        8.40      5.66 o
   0  -7  16       16.88       18.46      6.06 o
   1  -7  16       41.09       47.89      6.05 o
   2  -7  16       15.93       16.40      6.18 o
   3  -7  16       48.35       47.32      7.46 o
   4  -7  16       36.84       44.58      6.97 o
  -7  -6  16      187.56      222.50      7.95 o
  -6  -6  16      108.44      129.37      7.38 o
  -5  -6  16       23.32       32.92      6.73 o
  -4  -6  16        0.01        0.25      6.60 o
  -3  -6  16       24.59       18.66      5.83 o
  -2  -6  16       72.43       71.09      5.76 o
  -1  -6  16       27.99       32.78      5.79 o
   0  -6  16       42.11       41.27      6.04 o
   1  -6  16       76.99       75.17      5.93 o
   2  -6  16       71.18       74.63      6.94 o
   3  -6  16       67.67       73.46      7.65 o
   4  -6  16        0.15        6.74      7.01 o
   5  -6  16       13.21       17.31      7.59 o
  -8  -5  16       79.11      123.76     36.01 o
  -7  -5  16      116.95      127.57      7.36 o
  -6  -5  16        0.00        3.81      6.56 o
  -5  -5  16       41.86       39.09      6.15 o
  -4  -5  16       40.77       38.77      5.38 o
  -3  -5  16        1.29        4.29      5.88 o
  -2  -5  16       96.45       86.12      5.14 o
  -1  -5  16      102.70       94.65      5.87 o
   0  -5  16       83.36       92.02      6.06 o
   1  -5  16      123.05      112.48      5.86 o
   2  -5  16        1.42        3.24      5.18 o
   3  -5  16        1.35        5.88      6.83 o
   4  -5  16        0.46        2.62      6.31 o
   5  -5  16        0.29        7.88      7.21 o
   6  -5  16        0.37        8.21      6.96 o
  -8  -4  16        0.01        2.46     30.78 o
  -7  -4  16       92.16      103.43      6.70 o
  -6  -4  16       12.43       15.80      5.96 o
  -5  -4  16       62.90       51.39      5.86 o
  -4  -4  16      427.32      372.39      7.00 o
  -3  -4  16       22.42       16.69      4.95 o
  -2  -4  16        5.31        4.54      4.71 o
  -1  -4  16      104.19       90.66      4.73 o
   0  -4  16      158.97      143.02      6.55 o
   1  -4  16        0.00        4.16      5.77 o
   2  -4  16        0.19        3.17      5.90 o
   3  -4  16       26.64       24.67      5.22 o
   4  -4  16       13.74       18.19      6.16 o
   5  -4  16       24.83       29.76      6.33 o
   6  -4  16       19.69       24.52      7.17 o
  -8  -3  16       29.51       16.21     23.12 o
  -7  -3  16      122.12      128.83     24.79 o
  -6  -3  16       82.31       78.07      5.79 o
  -5  -3  16      121.16      126.86      5.92 o
  -4  -3  16      159.45      139.50      5.97 o
  -3  -3  16       46.51       54.05      5.33 o
  -2  -3  16      171.05      166.43      5.26 o
  -1  -3  16       35.31       43.90      4.98 o
   0  -3  16      125.18      132.64      5.60 o
   1  -3  16      109.58      100.03      5.13 o
   2  -3  16       15.06       22.86      4.72 o
   3  -3  16       84.84       79.46      5.73 o
   4  -3  16       35.99       35.52      5.33 o
   5  -3  16       64.57       65.91      5.95 o
   6  -3  16        0.97        5.55      7.20 o
   7  -3  16        0.55       14.04      7.79 o
  -8  -2  16        3.32       38.58     26.56 o
  -7  -2  16        0.18       -6.77     28.63 o
  -6  -2  16       32.58       32.60      4.98 o
  -5  -2  16       10.23       14.80      5.22 o
  -4  -2  16       30.36       26.57      4.90 o
  -3  -2  16       72.36       62.96      4.78 o
  -2  -2  16       95.65       98.52      4.96 o
  -1  -2  16      540.32      555.77      6.89 o
   0  -2  16        0.99        4.85      4.90 o
   1  -2  16      156.93      158.25      5.06 o
   2  -2  16      187.85      187.51      5.87 o
   3  -2  16      287.82      274.87      6.32 o
   4  -2  16       21.76       20.44      4.95 o
   5  -2  16        4.74        7.38      5.66 o
   6  -2  16        3.76        4.17      6.08 o
   7  -2  16        3.90        3.62      7.69 o
   8  -2  16        0.05       12.07      6.94 o
  -8  -1  16        3.17        2.22     23.01 o
  -7  -1  16        1.59        5.95     22.42 o
  -6  -1  16      200.56      198.12     24.05 o
  -5  -1  16        7.16       11.50      4.80 o
  -4  -1  16        7.17        7.13      4.46 o
  -3  -1  16      428.77      417.05      6.19 o
  -2  -1  16       80.83       91.92      5.01 o
  -1  -1  16      803.52      752.80      8.77 o
   0  -1  16     1035.03      989.43      8.45 o
   1  -1  16        0.12        7.08      5.05 o
   2  -1  16      379.35      378.53      6.37 o
   3  -1  16        9.49       16.13      5.22 o
   4  -1  16      597.77      567.74      7.85 o
   5  -1  16        2.37        5.44      5.25 o
   6  -1  16       19.97       17.78      5.67 o
   7  -1  16        4.58       10.14      6.25 o
   8  -1  16        5.69       17.69      7.04 o
  -8   0  16       21.49       41.42     22.95 o
  -7   0  16       34.34       19.86     21.31 o
  -6   0  16        8.74       23.31     21.75 o
  -5   0  16        2.79        9.36      4.22 o
  -4   0  16        2.13        2.72      4.15 o
  -3   0  16      100.29      115.42      4.75 o
  -2   0  16      612.74      552.65      6.64 o
  -1   0  16      160.85      156.08      4.90 o
   0   0  16      183.98      203.28      5.82 o
   1   0  16       79.40       80.42      4.34 o
   2   0  16      126.18      107.03      5.33 o
   3   0  16       21.56       15.67      5.27 o
   4   0  16       57.75       46.07      5.45 o
   5   0  16      314.32      307.77      7.46 o
   6   0  16       31.24       35.59      5.93 o
   7   0  16       23.19       28.72      6.04 o
   8   0  16        6.65       14.88      7.84 o
  -8   1  16      268.66      299.17     30.14 o
  -7   1  16       18.35        7.43     21.16 o
  -6   1  16       22.08       50.08     21.77 o
  -5   1  16        1.66       10.70     20.68 o
  -4   1  16        4.78        7.98      3.75 o
  -3   1  16       44.35       42.31      4.01 o
  -2   1  16      352.99      327.95      5.70 o
  -1   1  16      332.98      298.29      5.94 o
   0   1  16       10.54       14.52      4.21 o
   1   1  16        3.69        3.78      4.83 o
   2   1  16      115.00      120.46      5.32 o
   3   1  16      174.19      175.41      6.22 o
   4   1  16      412.00      401.50      6.42 o
   5   1  16      262.72      250.53      6.49 o
   6   1  16       32.81       27.02      5.48 o
   7   1  16        0.22        3.22      5.87 o
   8   1  16        0.43        8.12      7.39 o
   9   1  16       20.03       34.00      7.02 o
  -8   2  16        0.42       15.59     23.64 o
  -7   2  16       87.45      121.68     25.71 o
  -6   2  16        4.96        5.22     17.55 o
  -5   2  16       30.08       27.17     20.30 o
  -4   2  16       24.82       23.24      8.23 o
  -3   2  16        6.04        6.61      3.80 o
  -2   2  16       86.14       83.29      4.21 o
  -1   2  16       43.94       41.95      4.17 o
   0   2  16       12.65       15.49      4.13 o
   1   2  16       51.60       43.23      4.91 o
   2   2  16      463.31      461.61      6.37 o
   3   2  16       50.72       41.40      4.94 o
   4   2  16      215.91      201.24      5.59 o
   5   2  16        0.81        1.89      5.66 o
   6   2  16       17.95       15.20      5.09 o
   7   2  16       12.51       13.41      6.11 o
   8   2  16        0.15       10.11      6.35 o
   9   2  16       15.45       20.73      6.76 o
  -8   3  16        6.44       -3.35     24.62 o
  -7   3  16       10.61       14.19     22.11 o
  -6   3  16       41.88       56.19     17.48 o
  -5   3  16       15.70        6.88     19.98 o
  -4   3  16       25.26       32.07     17.03 o
  -3   3  16       10.50        9.27      3.31 o
  -2   3  16      232.17      241.01      4.62 o
  -1   3  16      356.68      352.03      5.00 o
   0   3  16       13.63       14.72      3.97 o
   1   3  16      286.76      291.79      4.93 o
   2   3  16      255.63      279.40      5.62 o
   3   3  16       22.82       23.97      4.74 o
   4   3  16      206.03      199.89      6.61 o
   5   3  16       27.70       23.78      5.30 o
   6   3  16        7.91        8.26      6.03 o
   7   3  16       49.51       40.23      6.15 o
   8   3  16       47.38       56.35      6.58 o
   9   3  16        0.43        9.75      7.64 o
  -7   4  16       21.40       11.41     20.22 o
  -6   4  16        1.70        9.44     16.54 o
  -5   4  16       32.44       42.49     15.87 o
  -4   4  16       18.23       24.28     17.31 o
  -3   4  16        2.49       14.09     15.86 o
  -2   4  16      208.10      203.00      4.14 o
  -1   4  16     1723.04     1722.59      9.31 o
   0   4  16       65.85       62.34      4.00 o
   1   4  16      331.35      335.14      5.29 o
   2   4  16       59.88       62.65      5.09 o
   3   4  16      118.09      127.65      5.46 o
   4   4  16       21.80       20.87      4.68 o
   5   4  16        2.89        5.38      5.26 o
   6   4  16       18.19       19.77      6.08 o
   7   4  16       18.06       21.48      5.93 o
   8   4  16        3.33        9.22      6.23 o
   9   4  16        6.14        8.80      7.19 o
  -7   5  16        8.16        0.92     34.05 o
  -6   5  16        0.00       10.97     15.84 o
  -5   5  16        0.39       12.70     14.24 o
  -4   5  16      107.02      106.98     19.43 o
  -3   5  16       53.57       56.83     17.48 o
  -2   5  16      279.74      266.40      5.80 o
  -1   5  16      234.70      229.86      4.36 o
   0   5  16      481.93      459.50      5.45 o
   1   5  16      385.25      396.60      5.65 o
   2   5  16        1.27        4.50      4.26 o
   3   5  16      450.91      445.37      6.31 o
   4   5  16      432.26      424.64      6.83 o
   5   5  16        1.97        4.84      5.79 o
   6   5  16       79.06       73.84      6.15 o
   7   5  16        2.54       11.17      6.19 o
   8   5  16       43.32       39.59      7.04 o
   9   5  16        0.50       10.68      7.02 o
  -7   6  16       42.57       57.01     36.28 o
  -6   6  16        5.73       39.23     34.92 o
  -5   6  16        6.67       10.42     19.03 o
  -4   6  16        6.07        7.80     17.29 o
  -3   6  16       19.14       21.06     15.73 o
  -2   6  16        3.61       13.36     15.83 o
  -1   6  16      177.48      174.98      4.12 o
   0   6  16      147.81      135.74      4.28 o
   1   6  16      165.18      161.14      4.62 o
   2   6  16       88.19       78.38      4.62 o
   3   6  16       41.77       40.53      4.63 o
   4   6  16      177.05      177.88      5.52 o
   5   6  16       36.89       42.76      5.66 o
   6   6  16       25.86       24.94      5.76 o
   7   6  16        3.75        8.57      6.18 o
   8   6  16        1.38        5.45      6.62 o
   9   6  16        0.22        7.81      7.54 o
  -6   7  16        1.36       27.44     32.76 o
  -5   7  16        4.49       -1.39     31.00 o
  -4   7  16        9.63       35.89     30.45 o
  -3   7  16        4.05       -8.34     23.90 o
  -2   7  16        2.02       -0.14     16.59 o
  -1   7  16       57.15       49.11     13.39 o
   0   7  16      120.74      130.82      4.23 o
   1   7  16      283.40      297.68      5.29 o
   2   7  16       33.47       30.26      4.54 o
   3   7  16       53.16       53.02      4.99 o
   4   7  16       21.88       15.36      4.94 o
   5   7  16       30.19       31.78      6.02 o
   6   7  16        2.60        7.51      6.48 o
   7   7  16      108.84      114.65      7.48 o
   8   7  16        1.31        7.61      8.34 o
   9   7  16       17.58       17.73      7.72 o
  -6   8  16       12.97       18.23     36.17 o
  -5   8  16       29.57       35.13     29.90 o
  -4   8  16       18.56       26.97     27.39 o
  -3   8  16       45.35       52.82     30.31 o
  -2   8  16      119.86      103.88     17.42 o
  -1   8  16      207.57      207.86     20.16 o
   0   8  16       30.10       36.06      4.06 o
   1   8  16       27.40       27.74      4.51 o
   2   8  16       60.71       60.74      5.27 o
   3   8  16      203.95      207.00      6.12 o
   4   8  16        1.46        5.98      5.22 o
   5   8  16        7.28       10.62      6.12 o
   6   8  16        9.09       19.69      6.09 o
   7   8  16        8.31       14.35      6.28 o
   8   8  16      155.89      155.02      7.62 o
   9   8  16        2.86       11.94      8.50 o
  -5   9  16       53.59       43.72     33.07 o
  -4   9  16        0.00       -9.30     28.10 o
  -3   9  16        6.05       10.28     30.14 o
  -2   9  16       36.07       35.83     25.64 o
  -1   9  16      142.40      137.00     18.74 o
   0   9  16       29.67       25.65     14.14 o
   1   9  16       25.33       19.52      4.25 o
   2   9  16      128.86      117.28      5.43 o
   3   9  16       24.89       21.79      5.25 o
   4   9  16        0.13        6.36      5.02 o
   5   9  16       14.20       17.02      5.09 o
   6   9  16       19.87       23.23      5.72 o
   7   9  16       17.99       24.28      6.78 o
   8   9  16       19.10       24.68      6.72 o
   9   9  16        2.98       11.02      7.41 o
  -4  10  16       23.40       22.73     33.88 o
  -3  10  16        0.82       22.17     28.94 o
  -2  10  16        0.14        1.22     30.06 o
  -1  10  16      197.94      175.05     30.92 o
   0  10  16       45.25       43.86     22.03 o
   1  10  16       68.06       65.20     14.89 o
   2  10  16       31.67       28.58      4.88 o
   3  10  16        3.75        8.33      5.14 o
   4  10  16       14.81       20.49      5.56 o
   5  10  16        0.59        5.31      5.89 o
   6  10  16       22.72       30.08      6.28 o
   7  10  16       68.85       75.04      7.27 o
   8  10  16       37.96       48.41      6.85 o
  -3  11  16       10.11       19.27     32.51 o
  -2  11  16        9.48       12.85     29.19 o
  -1  11  16       31.92       36.08     31.65 o
   0  11  16       68.53       78.35     23.22 o
   1  11  16        1.89       14.25     22.72 o
   2  11  16       27.54       28.43      6.82 o
   3  11  16       28.29       27.40      5.46 o
   4  11  16       49.96       50.24      5.94 o
   5  11  16        0.22        3.92      6.09 o
   6  11  16       15.29       23.50      6.44 o
   7  11  16        9.87       23.66      7.13 o
   8  11  16        2.85       12.78      7.21 o
  -1  12  16        0.66       -0.60     31.65 o
   0  12  16        7.43       12.80     24.26 o
   1  12  16        0.02       -3.49     22.11 o
   2  12  16       16.01        5.11     38.00 o
   3  12  16       10.98       13.77      5.79 o
   4  12  16       30.86       36.34      6.26 o
   5  12  16       20.62       20.36      6.47 o
   6  12  16       22.40       30.40      7.22 o
   7  12  16       99.50      108.57      7.84 o
   0  13  16        5.49       -4.10     26.20 o
   1  13  16       21.02       13.74     20.43 o
   2  13  16       14.48       -0.80     20.01 o
   3  13  16       50.60       43.45     26.21 o
   4  13  16        5.31       11.08      6.52 o
   5  13  16       59.75       59.88      7.08 o
   6  13  16        3.53       13.49      7.46 o
   3  14  16       17.97       14.09     29.19 o
  -3  -9  17        4.60       12.42      8.26 o
  -2  -9  17        6.27       15.80      6.98 o
  -1  -9  17       12.00       19.71      7.58 o
  -5  -8  17       87.16      107.72      8.59 o
  -4  -8  17        4.02       11.01      8.02 o
  -3  -8  17        6.59       12.33      7.89 o
  -2  -8  17       31.00       39.91      6.94 o
  -1  -8  17        5.01        8.21      6.87 o
   0  -8  17       24.27       30.06      6.89 o
   1  -8  17       54.22       66.79      7.91 o
   2  -8  17       46.31       56.65      7.96 o
  -6  -7  17        0.47        8.03      7.10 o
  -5  -7  17       27.32       40.07      7.92 o
  -4  -7  17       16.27       14.77      7.85 o
  -3  -7  17       11.38       15.29      6.17 o
  -2  -7  17       75.97       72.39      6.51 o
  -1  -7  17       90.92       95.65      6.67 o
   0  -7  17       12.52       12.52      5.98 o
   1  -7  17        0.15       11.15      7.33 o
   2  -7  17       19.29       24.71      7.02 o
   3  -7  17        0.28       10.20      8.73 o
  -7  -6  17        2.39       17.84      7.60 o
  -6  -6  17       19.32       27.00      7.44 o
  -5  -6  17       64.82       88.32      7.28 o
  -4  -6  17        0.40        8.68      6.44 o
  -3  -6  17        9.87       14.42      6.65 o
  -2  -6  17      132.39      127.81      6.42 o
  -1  -6  17        5.36        8.22      5.64 o
   0  -6  17       13.60       15.22      6.51 o
   1  -6  17        8.42       19.08      6.69 o
   2  -6  17       29.11       31.95      6.43 o
   3  -6  17      252.47      265.52      8.36 o
   4  -6  17       35.52       38.49      7.68 o
  -7  -5  17        5.31       17.29      7.05 o
  -6  -5  17        5.18        9.67      6.52 o
  -5  -5  17        7.25       15.90      6.95 o
  -4  -5  17       50.93       46.87      6.65 o
  -3  -5  17        1.45        5.91      5.71 o
  -2  -5  17        9.85       14.29      5.46 o
  -1  -5  17        1.19        7.49      5.76 o
   0  -5  17      196.32      203.64      6.51 o
   1  -5  17       83.36       81.46      6.71 o
   2  -5  17      106.50      106.45      7.47 o
   3  -5  17        0.18        4.44      7.21 o
   4  -5  17       26.19       28.49      6.15 o
   5  -5  17        0.25        8.62      6.64 o
  -7  -4  17       11.11       17.35      6.50 o
  -6  -4  17      100.58      125.08      6.81 o
  -5  -4  17        3.92        6.25      6.23 o
  -4  -4  17        4.51        8.47      5.64 o
  -3  -4  17        0.01        2.78      5.93 o
  -2  -4  17      134.11      124.81      5.85 o
  -1  -4  17        2.64        8.47      4.87 o
   0  -4  17       81.71       73.48      5.48 o
   1  -4  17       14.84       14.34      6.13 o
   2  -4  17        2.46        3.87      6.18 o
   3  -4  17       14.56       15.21      5.65 o
   4  -4  17        4.50       13.89      6.09 o
   5  -4  17       30.88       28.63      6.67 o
   6  -4  17        7.82       12.10      7.38 o
  -8  -3  17       12.09       45.23     35.29 o
  -7  -3  17        0.72       37.12     31.57 o
  -6  -3  17       11.91       13.32      5.69 o
  -5  -3  17        6.86        6.83      5.93 o
  -4  -3  17        4.12        3.47      5.72 o
  -3  -3  17      249.49      199.60      5.97 o
  -2  -3  17      271.66      244.82      5.97 o
  -1  -3  17        9.02       14.92      4.58 o
   0  -3  17       23.71       27.94      5.09 o
   1  -3  17       32.92       39.05      5.31 o
   2  -3  17       49.49       39.70      5.46 o
   3  -3  17       10.35       14.50      5.59 o
   4  -3  17       10.36       17.28      6.10 o
   5  -3  17       12.44       16.55      5.85 o
   6  -3  17        3.27        8.78      7.01 o
   7  -3  17        1.66        9.74      7.84 o
  -8  -2  17        7.44       23.86     25.80 o
  -7  -2  17       61.76       62.26     28.94 o
  -6  -2  17       27.48       20.79      5.35 o
  -5  -2  17      102.67      113.84      5.77 o
  -4  -2  17       11.38       11.03      4.76 o
  -3  -2  17      504.06      481.60      7.10 o
  -2  -2  17       62.73       66.39      5.37 o
  -1  -2  17      718.99      719.24      7.86 o
   0  -2  17      196.70      184.91      5.52 o
   1  -2  17       17.83        9.99      4.76 o
   2  -2  17       29.05       26.36      5.19 o
   3  -2  17       42.72       42.44      5.90 o
   4  -2  17       66.85       63.78      6.34 o
   5  -2  17        0.01        9.41      5.92 o
   6  -2  17        3.99        7.81      6.78 o
   7  -2  17        3.19        2.17      7.52 o
  -8  -1  17        5.66       26.92     23.93 o
  -7  -1  17        4.90       27.07     24.80 o
  -6  -1  17        7.36        8.88     22.63 o
  -5  -1  17       18.15       19.18      4.88 o
  -4  -1  17       93.89       90.14      5.09 o
  -3  -1  17      219.05      200.17      5.54 o
  -2  -1  17     1044.70     1056.44      8.52 o
  -1  -1  17        2.67        8.78      4.39 o
   0  -1  17       88.82       96.77      5.03 o
   1  -1  17        0.03        5.57      5.43 o
   2  -1  17       98.01       91.90      4.74 o
   3  -1  17       22.63       20.39      4.81 o
   4  -1  17       10.92        7.88      5.44 o
   5  -1  17        0.52        6.65      5.59 o
   6  -1  17        1.71        5.48      6.83 o
   7  -1  17        0.00        6.39      7.51 o
   8  -1  17       18.64       18.54      6.98 o
  -8   0  17        3.68        9.13     23.70 o
  -7   0  17        9.30       47.31     22.34 o
  -6   0  17       65.55       81.74     20.42 o
  -5   0  17      305.80      329.88     10.84 o
  -4   0  17      169.62      189.94      5.20 o
  -3   0  17        0.20        5.31      4.35 o
  -2   0  17      321.03      292.31      5.92 o
  -1   0  17      323.84      325.45      5.67 o
   0   0  17      148.30      130.60      5.57 o
   1   0  17       71.16       79.70      4.92 o
   2   0  17      118.33      110.68      5.37 o
   3   0  17      102.31       98.76      5.12 o
   4   0  17       30.56       36.27      5.53 o
   5   0  17        5.48       12.21      6.32 o
   6   0  17        0.05        5.99      7.25 o
   7   0  17        0.67        3.35      7.45 o
   8   0  17        8.39       19.21      7.04 o
  -8   1  17       10.35       -2.43     25.56 o
  -7   1  17       58.79       69.60     22.21 o
  -6   1  17        1.99       11.82     20.88 o
  -5   1  17        3.71       13.34     20.77 o
  -4   1  17       20.61       21.14      4.08 o
  -3   1  17       77.56       66.04      4.41 o
  -2   1  17       87.70       81.79      5.18 o
  -1   1  17       51.37       43.93      4.87 o
   0   1  17       58.58       55.70      4.86 o
   1   1  17       90.47       90.35      4.52 o
   2   1  17       25.35       25.39      4.86 o
   3   1  17        5.26        9.21      5.64 o
   4   1  17        4.98        5.40      4.73 o
   5   1  17       28.73       27.83      5.89 o
   6   1  17       30.72       32.80      6.02 o
   7   1  17        0.42        6.73      6.10 o
   8   1  17        4.60       13.27      6.90 o
  -8   2  17       11.01       20.00     24.91 o
  -7   2  17      194.56      264.75     28.40 o
  -6   2  17        2.21       15.17     17.56 o
  -5   2  17       13.91       10.90     21.41 o
  -4   2  17      627.05      659.03     43.29 o
  -3   2  17       12.22       13.92      3.84 o
  -2   2  17        0.08        1.65      3.94 o
  -1   2  17      301.49      269.66      5.27 o
   0   2  17       36.70       37.97      4.58 o
   1   2  17        8.48        9.07      4.26 o
   2   2  17       28.52       32.69      4.96 o
   3   2  17        6.69        7.88      4.73 o
   4   2  17       51.71       40.82      5.32 o
   5   2  17       12.06       15.02      4.85 o
   6   2  17       35.98       39.12      6.23 o
   7   2  17       41.40       39.12      6.10 o
   8   2  17       17.43       22.76      6.62 o
   9   2  17        3.02       12.46      7.23 o
  -7   3  17       15.48       38.97     23.06 o
  -6   3  17       95.27      114.80     18.36 o
  -5   3  17       18.71       22.73     21.26 o
  -4   3  17       73.21       70.48     18.78 o
  -3   3  17      213.59      220.91      4.41 o
  -2   3  17     1874.05     1824.15     10.06 o
  -1   3  17        0.58        1.94      3.99 o
   0   3  17       57.11       58.10      4.42 o
   1   3  17       54.21       50.30      4.78 o
   2   3  17       63.30       60.02      4.44 o
   3   3  17      130.91      116.06      5.51 o
   4   3  17      247.11      217.57      5.82 o
   5   3  17        7.06        5.16      5.35 o
   6   3  17        3.86        7.85      5.24 o
   7   3  17       17.29       16.53      5.39 o
   8   3  17       87.96       91.81      7.53 o
   9   3  17       11.58       21.15      8.05 o
  -7   4  17      100.84      119.21     23.16 o
  -6   4  17       68.40       56.00     18.52 o
  -5   4  17      420.84      471.41     27.28 o
  -4   4  17      703.50      732.62     28.07 o
  -3   4  17      361.44      344.87     21.76 o
  -2   4  17      364.17      345.79      4.91 o
  -1   4  17     1189.98     1193.90      7.83 o
   0   4  17        8.05        8.89      4.26 o
   1   4  17      476.80      442.37      5.80 o
   2   4  17      444.93      403.72      6.59 o
   3   4  17      105.87       96.81      5.21 o
   4   4  17       57.26       53.42      5.50 o
   5   4  17        7.48        4.44      5.03 o
   6   4  17       37.02       36.33      6.15 o
   7   4  17        1.51        5.56      6.51 o
   8   4  17       20.73       22.37      7.04 o
   9   4  17        0.05        7.60      7.66 o
  -7   5  17       12.84       -9.22     36.10 o
  -6   5  17       70.51       60.24     16.98 o
  -5   5  17       56.81       58.35     16.25 o
  -4   5  17       52.61       37.46     26.46 o
  -3   5  17       13.26       24.60     18.10 o
  -2   5  17       12.86       10.42     27.01 o
  -1   5  17       14.82       22.51      3.88 o
   0   5  17        1.62        4.44      4.27 o
   1   5  17       86.92       73.55      4.37 o
   2   5  17      516.83      471.63      6.44 o
   3   5  17      199.96      182.91      5.39 o
   4   5  17      144.07      128.22      5.75 o
   5   5  17        8.07       16.62      6.05 o
   6   5  17       61.41       60.72      6.03 o
   7   5  17       57.78       59.15      5.90 o
   8   5  17        0.89        6.77      7.53 o
   9   5  17        0.21        4.77      7.07 o
  -6   6  17      212.47      240.41     36.56 o
  -5   6  17        2.14       10.32     32.26 o
  -4   6  17        9.47       20.84     25.11 o
  -3   6  17       17.96        4.90     24.78 o
  -2   6  17       62.66       33.44     21.59 o
  -1   6  17       13.39        9.68      3.41 o
   0   6  17      751.97      729.14      6.45 o
   1   6  17       46.66       39.88      4.39 o
   2   6  17       54.20       53.15      4.61 o
   3   6  17      108.91      103.12      5.17 o
   4   6  17       65.12       50.45      4.71 o
   5   6  17       53.22       65.66      5.79 o
   6   6  17        0.01        7.98      5.77 o
   7   6  17        0.84        4.61      6.82 o
   8   6  17        0.23       11.02      7.78 o
   9   6  17        3.15       10.24      7.95 o
  -6   7  17       59.49       76.13     38.53 o
  -5   7  17        9.26        7.96     28.61 o
  -4   7  17        1.72       -0.32     28.95 o
  -3   7  17        6.62       19.08     28.00 o
  -2   7  17       12.81        7.50     15.98 o
  -1   7  17        5.07       11.44     14.48 o
   0   7  17       99.96      109.26      4.33 o
   1   7  17        5.69       10.28      4.33 o
   2   7  17       35.18       30.31      4.44 o
   3   7  17      152.72      137.11      5.61 o
   4   7  17       82.48       73.45      5.68 o
   5   7  17       60.73       62.34      6.20 o
   6   7  17        0.66        7.46      6.23 o
   7   7  17        0.26        8.64      7.66 o
   8   7  17       15.86       23.73      7.21 o
   9   7  17        9.49       20.74      8.51 o
  -5   8  17       80.61      102.59     38.25 o
  -4   8  17        2.65       39.22     32.09 o
  -3   8  17       13.37       21.37     29.65 o
  -2   8  17       12.10       16.15     17.66 o
  -1   8  17       81.08       60.51     15.02 o
   0   8  17      194.52      224.40     16.68 o
   1   8  17       11.39       10.11      4.53 o
   2   8  17      119.19      116.01      5.07 o
   3   8  17       56.05       57.88      5.23 o
   4   8  17       22.55       19.96      5.78 o
   5   8  17        2.60        3.10      6.93 o
   6   8  17        0.42        5.93      6.56 o
   7   8  17       50.14       50.91      8.13 o
   8   8  17       43.03       48.93      7.23 o
   9   8  17        5.30       11.53      8.66 o
  -5   9  17       51.77       71.71     38.10 o
  -4   9  17       10.80       15.02     33.08 o
  -3   9  17       52.82       36.27     32.25 o
  -2   9  17       66.47       83.47     31.89 o
  -1   9  17       14.32       10.49     16.49 o
   0   9  17        1.19       -3.64     14.38 o
   1   9  17        8.58        8.22      4.27 o
   2   9  17        0.00        2.20      4.62 o
   3   9  17       15.01       16.56      5.61 o
   4   9  17       94.48       94.79      6.36 o
   5   9  17       20.78       27.76      5.86 o
   6   9  17        4.06        8.75      6.65 o
   7   9  17       17.05       29.06      5.97 o
   8   9  17       28.39       23.95      7.04 o
  -4  10  17       12.75        7.10     32.34 o
  -3  10  17        9.74        4.98     29.58 o
  -2  10  17        1.48        6.29     31.87 o
  -1  10  17       26.70       25.65     30.91 o
   0  10  17        4.54        2.05     19.88 o
   1  10  17        8.62       12.24     15.59 o
   2  10  17       28.25       30.67      5.26 o
   3  10  17       14.67       22.51      5.51 o
   4  10  17        4.20        6.34      5.30 o
   5  10  17       26.02       27.11      5.57 o
   6  10  17        0.09        9.13      7.25 o
   7  10  17        1.19       10.62      7.00 o
   8  10  17        7.10       13.01      7.82 o
  -3  11  17       72.75       68.05     35.97 o
  -2  11  17        0.00       10.35     31.29 o
  -1  11  17        4.74        5.41     27.77 o
   0  11  17        2.26       25.97     22.68 o
   1  11  17       31.97       55.01     22.86 o
   2  11  17        9.81       20.84     20.44 o
   3  11  17        1.78        6.58      5.68 o
   4  11  17        2.30        5.40      6.05 o
   5  11  17        9.65       15.31      6.52 o
   6  11  17        2.18        6.28      6.77 o
   7  11  17        1.80       10.80      7.56 o
   8  11  17       19.28       20.16      7.15 o
  -1  12  17        2.26        0.79     29.68 o
   0  12  17       21.10        7.17     26.01 o
   1  12  17        2.29       16.01     23.86 o
   2  12  17       11.33        8.71     38.02 o
   3  12  17       17.42       20.36      7.46 o
   4  12  17        7.96       10.03      6.30 o
   5  12  17       13.01       19.83      6.66 o
   6  12  17       10.74       18.89      6.99 o
   7  12  17       28.84       40.08      7.68 o
   0  13  17        3.40       11.23     26.53 o
   1  13  17        0.65        0.73     25.62 o
   2  13  17        2.41       20.70     20.28 o
   3  13  17       29.97       34.40     24.19 o
   4  13  17       41.37       36.86      7.16 o
   5  13  17       18.47       21.76      6.76 o
  -4  -8  18        0.49        2.83      7.72 o
  -3  -8  18       65.41       70.20      8.23 o
  -2  -8  18       25.69       34.54      7.57 o
  -1  -8  18       10.95       19.70      7.02 o
   0  -8  18        1.03        8.49      6.98 o
  -5  -7  18      106.86      123.25      7.65 o
  -4  -7  18       22.67       21.18      7.30 o
  -3  -7  18       31.34       40.07      6.79 o
  -2  -7  18       15.53       22.58      6.52 o
  -1  -7  18        6.86       10.61      6.89 o
   0  -7  18        0.88       10.04      7.23 o
   1  -7  18        9.48       16.37      6.90 o
   2  -7  18        3.77       11.74      8.08 o
  -6  -6  18      420.03      450.09     10.58 o
  -5  -6  18       21.77       27.83      7.63 o
  -4  -6  18        0.14        7.00      7.03 o
  -3  -6  18      103.69      113.01      7.27 o
  -2  -6  18        0.29        3.76      6.43 o
  -1  -6  18        2.71       15.54      6.40 o
   0  -6  18        0.44        6.50      6.68 o
   1  -6  18        3.15        6.97      7.40 o
   2  -6  18        0.00       10.27      8.07 o
   3  -6  18       24.33       38.91      7.02 o
   4  -6  18        9.69       20.07      7.93 o
  -7  -5  18        4.51       12.05      7.11 o
  -6  -5  18        1.45        7.56      6.79 o
  -5  -5  18       33.08       34.99      6.80 o
  -4  -5  18        0.31       12.89      6.34 o
  -3  -5  18       42.19       49.82      6.37 o
  -2  -5  18       14.80       21.39      6.48 o
  -1  -5  18       23.23       30.13      5.58 o
   0  -5  18       57.34       71.22      6.29 o
   1  -5  18      108.63      109.30      6.01 o
   2  -5  18        9.61       14.52      7.11 o
   3  -5  18       26.91       34.40      7.30 o
   4  -5  18       66.09       65.75      7.04 o
   5  -5  18       11.34       17.27      7.16 o
  -7  -4  18       12.69       29.59     29.94 o
  -6  -4  18       24.88       24.36      6.22 o
  -5  -4  18        7.68       20.49      6.43 o
  -4  -4  18       20.93       16.63      5.98 o
  -3  -4  18       15.34       10.37      5.91 o
  -2  -4  18        2.95        4.11      6.30 o
  -1  -4  18       55.50       58.98      5.51 o
   0  -4  18        7.21       16.25      5.77 o
   1  -4  18       55.57       55.32      5.76 o
   2  -4  18       91.01       93.87      6.24 o
   3  -4  18        1.76        8.51      6.60 o
   4  -4  18        4.42       11.56      6.36 o
   5  -4  18       36.46       47.05      6.92 o
  -7  -3  18       57.49       77.58     36.62 o
  -6  -3  18        3.09       10.84      5.85 o
  -5  -3  18        0.02        9.59      5.89 o
  -4  -3  18       81.47       85.44      5.78 o
  -3  -3  18       45.30       44.64      5.70 o
  -2  -3  18       35.01       34.54      5.43 o
  -1  -3  18       27.43       29.24      5.52 o
   0  -3  18      186.53      180.98      6.34 o
   1  -3  18       72.95       72.05      5.35 o
   2  -3  18      121.51      128.74      6.52 o
   3  -3  18       83.55       78.67      5.99 o
   4  -3  18        2.46        5.26      6.50 o
   5  -3  18        0.00        8.45      7.11 o
   6  -3  18       38.95       50.38      7.00 o
  -7  -2  18        4.42        9.72     34.26 o
  -6  -2  18       98.60      107.72     33.78 o
  -5  -2  18        0.47        0.77      5.57 o
  -4  -2  18       28.60       29.50      5.42 o
  -3  -2  18        4.06        7.75      5.29 o
  -2  -2  18       62.26       58.47      5.14 o
  -1  -2  18        1.73       11.35      5.05 o
   0  -2  18       95.48       87.49      5.56 o
   1  -2  18       27.33       26.49      4.97 o
   2  -2  18      197.35      180.31      6.71 o
   3  -2  18      319.94      294.28      6.75 o
   4  -2  18       57.75       63.39      5.59 o
   5  -2  18       16.77       21.01      6.32 o
   6  -2  18       87.33       82.76      6.89 o
   7  -2  18        9.33       16.67      7.28 o
  -7  -1  18       77.48       67.88     24.21 o
  -6  -1  18        4.12       11.54     29.91 o
  -5  -1  18        2.12        4.73      5.23 o
  -4  -1  18       18.07       19.36      4.97 o
  -3  -1  18      100.70       90.36      5.19 o
  -2  -1  18       71.62       64.57      5.31 o
  -1  -1  18       87.73       70.41      4.90 o
   0  -1  18      292.18      298.93      6.98 o
   1  -1  18       74.89       69.81      5.37 o
   2  -1  18      258.68      268.34      6.22 o
   3  -1  18       27.75       32.89      5.69 o
   4  -1  18        4.44        8.08      5.77 o
   5  -1  18        0.33        6.64      5.98 o
   6  -1  18        1.36        5.52      6.42 o
   7  -1  18       11.20       19.43      7.34 o
  -7   0  18       38.87       41.13     26.67 o
  -6   0  18        6.12       24.29     22.98 o
  -5   0  18       27.24       17.41     29.62 o
  -4   0  18        2.79        4.88      4.52 o
  -3   0  18        3.72        7.10      4.54 o
  -2   0  18        0.48        0.02      4.99 o
  -1   0  18      304.03      281.41      6.36 o
   0   0  18        5.17        9.89      4.81 o
   1   0  18       71.01       55.27      4.80 o
   2   0  18        4.75       10.90      4.21 o
   3   0  18       12.25        7.29      5.27 o
   4   0  18      277.76      261.95      6.63 o
   5   0  18      318.97      338.94      7.69 o
   6   0  18        0.09        4.95      7.73 o
   7   0  18        0.34        7.00      7.47 o
   8   0  18       24.40       30.41      8.10 o
  -7   1  18       44.60       34.81     25.23 o
  -6   1  18       52.40       64.73     21.75 o
  -5   1  18        6.41       13.32     20.40 o
  -4   1  18        1.58        5.49      4.38 o
  -3   1  18        0.74       -0.07      4.60 o
  -2   1  18       19.93       15.88      5.05 o
  -1   1  18        1.65        9.34      4.57 o
   0   1  18        4.15        5.96      4.32 o
   1   1  18        0.09        5.46      4.67 o
   2   1  18       12.27       13.04      5.03 o
   3   1  18       16.10       17.32      5.45 o
   4   1  18      224.09      190.50      6.25 o
   5   1  18       32.07       35.63      6.62 o
   6   1  18       11.80       15.02      5.82 o
   7   1  18       27.56       35.48      6.75 o
   8   1  18        7.35       14.67      8.01 o
  -7   2  18        0.00        4.39     23.55 o
  -6   2  18        3.72       12.19     17.41 o
  -5   2  18       20.33       21.25     22.60 o
  -4   2  18       16.36       32.09     21.17 o
  -3   2  18       16.81       19.27      4.11 o
  -2   2  18      250.58      242.39      5.30 o
  -1   2  18       33.07       26.70      4.62 o
   0   2  18       16.56       19.11      4.79 o
   1   2  18       40.39       39.43      4.99 o
   2   2  18        0.20        7.16      4.82 o
   3   2  18        4.36        9.95      4.98 o
   4   2  18       32.72       38.04      5.84 o
   5   2  18       15.48       13.15      5.88 o
   6   2  18       39.93       38.11      5.83 o
   7   2  18       11.17       21.26      6.98 o
   8   2  18        3.74       10.14      6.79 o
  -7   3  18        0.61       14.64     23.05 o
  -6   3  18      120.21      116.35     18.86 o
  -5   3  18        4.16       32.03     21.46 o
  -4   3  18       69.89       79.85     19.81 o
  -3   3  18      116.26      105.64     12.13 o
  -2   3  18       44.09       45.85      4.18 o
  -1   3  18       22.68       21.41      4.28 o
   0   3  18      144.44      131.89      5.11 o
   1   3  18      262.84      247.01      5.82 o
   2   3  18        0.20        2.28      4.43 o
   3   3  18      182.12      178.43      5.74 o
   4   3  18        8.55        5.89      5.83 o
   5   3  18        0.81        4.73      5.53 o
   6   3  18        0.00        7.09      6.38 o
   7   3  18        0.03        6.69      6.51 o
   8   3  18        3.51       10.07      8.23 o
  -7   4  18       41.54       53.22     22.91 o
  -6   4  18        0.97       12.39     18.29 o
  -5   4  18        6.85       11.29     21.51 o
  -4   4  18        2.09        4.37     17.83 o
  -3   4  18       77.39       68.60     19.85 o
  -2   4  18       19.07       19.62      3.80 o
  -1   4  18      341.90      335.33      5.48 o
   0   4  18       17.93       14.76      4.25 o
   1   4  18        7.25        8.79      3.94 o
   2   4  18      121.22      120.57      5.34 o
   3   4  18      114.41      110.72      5.80 o
   4   4  18        1.82        7.12      5.32 o
   5   4  18       87.88       84.74      5.99 o
   6   4  18       89.06       90.98      6.13 o
   7   4  18       61.19       61.84      6.98 o
   8   4  18       52.07       61.35      7.85 o
   9   4  18       15.19       31.68      8.20 o
  -6   5  18        4.68       25.97     17.52 o
  -5   5  18       63.03       71.21     22.58 o
  -4   5  18      194.31      195.61     22.55 o
  -3   5  18       45.20       61.02     18.61 o
  -2   5  18       83.36       80.55     23.30 o
  -1   5  18        6.99        7.89      4.05 o
   0   5  18      423.28      418.16      6.35 o
   1   5  18      620.57      608.02      6.97 o
   2   5  18        0.00        2.28      4.76 o
   3   5  18      100.35       86.58      5.32 o
   4   5  18       17.36       11.78      5.03 o
   5   5  18       45.00       43.40      5.44 o
   6   5  18        4.91       11.45      6.23 o
   7   5  18       46.73       47.01      6.38 o
   8   5  18        8.24       18.61      7.46 o
   9   5  18       11.29       10.10      7.13 o
  -6   6  18       54.72       73.98     36.14 o
  -5   6  18       20.99       36.43     35.85 o
  -4   6  18        9.90       38.78     28.00 o
  -3   6  18       13.81       30.11     30.99 o
  -2   6  18       73.71       79.48     30.35 o
  -1   6  18      199.08      198.91      6.44 o
   0   6  18       73.99       74.05      4.32 o
   1   6  18     1460.41     1501.02     11.77 o
   2   6  18       41.78       33.81      4.60 o
   3   6  18        1.22        4.47      5.10 o
   4   6  18        0.00        8.38      4.85 o
   5   6  18       30.03       43.60      6.19 o
   6   6  18        0.19        6.20      5.48 o
   7   6  18        5.44       10.25      6.37 o
   8   6  18        1.53       10.34      7.56 o
   9   6  18        5.84       11.00      7.73 o
  -5   7  18       73.36       47.49     35.00 o
  -4   7  18        0.97       11.96     31.39 o
  -3   7  18       12.59       19.41     31.03 o
  -2   7  18       55.96       60.99     19.65 o
  -1   7  18       17.89       10.20     18.68 o
   0   7  18      227.73      235.69      4.91 o
   1   7  18       76.48       74.35      4.75 o
   2   7  18        0.21        2.80      4.80 o
   3   7  18       10.62       11.88      4.90 o
   4   7  18       35.99       31.99      5.67 o
   5   7  18       32.56       26.56      5.72 o
   6   7  18        0.22        5.25      6.07 o
   7   7  18       10.00       12.50      6.70 o
   8   7  18       41.76       53.12      8.20 o
   9   7  18       11.02       14.27      8.38 o
  -5   8  18       11.45      -11.04     35.65 o
  -4   8  18        0.00       24.26     33.31 o
  -3   8  18       36.81       44.14     28.44 o
  -2   8  18       61.52       55.92     17.60 o
  -1   8  18       80.37       85.97     15.41 o
   0   8  18       65.22       60.80     14.63 o
   1   8  18      119.89      113.53      4.94 o
   2   8  18       16.19       18.60      4.92 o
   3   8  18       15.33       13.78      4.97 o
   4   8  18       11.24       13.43      5.18 o
   5   8  18        7.00       14.26      6.24 o
   6   8  18       13.48       20.54      6.30 o
   7   8  18        1.19        8.84      8.49 o
   8   8  18       14.58       28.99      8.03 o
  -4   9  18       12.87       31.63     36.55 o
  -3   9  18        1.70       19.68     32.62 o
  -2   9  18       19.57       16.22     30.07 o
  -1   9  18       24.55       24.43     15.75 o
   0   9  18      305.03      297.46     18.45 o
   1   9  18       18.50       17.86      6.35 o
   2   9  18        3.03        5.45      5.11 o
   3   9  18        2.43        4.95      5.65 o
   4   9  18       94.88      108.63      6.62 o
   5   9  18        7.07       10.60      6.45 o
   6   9  18        0.13        5.82      7.76 o
   7   9  18       25.48       33.98      7.56 o
   8   9  18        1.07        7.10      8.34 o
  -3  10  18       31.32       19.77     30.86 o
  -2  10  18       64.11       64.37     30.12 o
  -1  10  18       94.72       96.89     22.69 o
   0  10  18       56.85       63.04     21.29 o
   1  10  18       33.78       30.13     16.33 o
   2  10  18       29.54       33.64      5.11 o
   3  10  18        3.33       12.37      5.88 o
   4  10  18        4.85       10.64      6.04 o
   5  10  18       34.55       38.52      6.41 o
   6  10  18        5.86       10.30      6.95 o
   7  10  18        6.69       13.56      7.90 o
   8  10  18       12.14       23.53      8.22 o
  -1  11  18        0.64      -11.56     24.69 o
   0  11  18       16.80       31.07     26.02 o
   1  11  18        5.05       17.05     28.64 o
   2  11  18       40.93       62.11     22.10 o
   3  11  18       23.56       36.06      6.11 o
   4  11  18       24.72       17.67      6.39 o
   5  11  18        0.43        7.45      6.54 o
   6  11  18        3.42       12.85      6.78 o
   7  11  18       42.50       46.81      7.60 o
  -1  12  18        1.22       15.54     26.65 o
   0  12  18       71.94       69.97     33.73 o
   1  12  18        0.13      -10.09     32.03 o
   2  12  18       16.75       44.10     25.76 o
   3  12  18        6.87       21.02     37.67 o
   4  12  18        1.80       10.30      6.61 o
   5  12  18       36.48       48.15      6.66 o
   6  12  18       56.88       65.75      7.47 o
   1  13  18       20.11        4.57     25.75 o
   2  13  18        0.01       29.53     26.84 o
   3  13  18       22.55       21.08     28.32 o
   4  13  18        4.17       27.23     26.98 o
   5  13  18        6.06       10.83      6.93 o
  -4  -7  19       44.91       55.34      8.40 o
  -3  -7  19       12.00       28.01      7.13 o
  -2  -7  19       35.74       38.63      7.43 o
  -1  -7  19       42.98       48.93      7.65 o
   0  -7  19       17.97       17.90      7.68 o
   1  -7  19       23.13       27.29      7.29 o
  -5  -6  19       63.83      100.36      8.17 o
  -4  -6  19        1.78        6.76      7.53 o
  -3  -6  19        9.82       11.58      6.49 o
  -2  -6  19       25.31       29.10      7.13 o
  -1  -6  19       96.41       90.84      7.05 o
   0  -6  19        3.56        5.75      7.08 o
   1  -6  19        8.31       16.32      6.99 o
   2  -6  19        0.88       10.69      7.31 o
   3  -6  19        9.09       19.13      7.42 o
  -6  -5  19       29.68       33.15      7.14 o
  -5  -5  19      182.01      186.72      8.26 o
  -4  -5  19      119.37      129.84      7.69 o
  -3  -5  19       85.97       88.29      7.10 o
  -2  -5  19        0.91        6.20      7.21 o
  -1  -5  19       19.57       22.50      6.55 o
   0  -5  19        0.05        5.46      6.84 o
   1  -5  19       53.06       57.98      7.44 o
   2  -5  19       31.63       37.70      6.60 o
   3  -5  19        3.89       12.04      6.99 o
   4  -5  19        2.14       19.48      8.26 o
  -6  -4  19        1.15        2.98      6.61 o
  -5  -4  19       46.61       62.19      6.76 o
  -4  -4  19       78.75       96.71      7.02 o
  -3  -4  19       28.53       36.09      5.71 o
  -2  -4  19        4.17        9.49      6.29 o
  -1  -4  19       35.38       31.62      5.65 o
   0  -4  19      112.86      105.85      6.55 o
   1  -4  19        0.65        4.44      7.12 o
   2  -4  19        5.77        9.00      5.81 o
   3  -4  19        4.75       10.68      6.85 o
   4  -4  19        6.05       11.76      6.87 o
   5  -4  19       17.31       27.66      6.98 o
  -7  -3  19        4.18       -9.41     35.83 o
  -6  -3  19        5.95       22.97      6.21 o
  -5  -3  19       34.56       31.86      6.30 o
  -4  -3  19        0.35        2.07      6.00 o
  -3  -3  19       47.49       40.97      6.00 o
  -2  -3  19       66.65       57.79      5.59 o
  -1  -3  19        0.40        5.45      5.26 o
   0  -3  19      128.75      112.34      6.39 o
   1  -3  19        3.02        5.73      5.74 o
   2  -3  19       31.15       31.75      6.13 o
   3  -3  19       52.33       56.72      6.30 o
   4  -3  19       15.45       21.58      6.37 o
   5  -3  19        1.30        3.16      6.94 o
   6  -3  19        0.03       11.15      7.05 o
  -7  -2  19      105.47      144.59     38.44 o
  -6  -2  19        2.53       -3.66     27.09 o
  -5  -2  19        4.17        6.89      5.88 o
  -4  -2  19      117.79      142.12      6.17 o
  -3  -2  19       35.40       32.33      5.41 o
  -2  -2  19      190.53      169.46      6.41 o
  -1  -2  19       38.02       33.42      5.55 o
   0  -2  19        0.73        4.07      5.12 o
   1  -2  19      152.17      150.58      6.00 o
   2  -2  19       70.80       65.42      6.24 o
   3  -2  19        4.73        9.94      5.46 o
   4  -2  19       14.82       21.92      6.40 o
   5  -2  19        6.46       18.72      6.53 o
   6  -2  19        9.07       19.57      7.43 o
  -7  -1  19       29.74       50.48     37.22 o
  -6  -1  19       56.37       90.92     29.93 o
  -5  -1  19       87.61       87.03      5.61 o
  -4  -1  19      124.44      124.23      5.79 o
  -3  -1  19        6.10        6.78      4.94 o
  -2  -1  19       12.12       14.10      4.97 o
  -1  -1  19      312.52      258.73      6.75 o
   0  -1  19       35.73       26.98      5.44 o
   1  -1  19       15.49        6.32      5.36 o
   2  -1  19      223.26      205.64      6.41 o
   3  -1  19       13.35       19.35      5.35 o
   4  -1  19       12.77       17.29      6.28 o
   5  -1  19       31.91       33.50      6.93 o
   6  -1  19       12.12        9.66      7.38 o
   7  -1  19        9.83       22.53      8.07 o
  -7   0  19        1.85       29.44     35.80 o
  -6   0  19       15.92       51.76     30.19 o
  -5   0  19       14.21       30.41     31.53 o
  -4   0  19      126.96      123.21      5.40 o
  -3   0  19       15.70       25.26      4.77 o
  -2   0  19        1.08       12.73      5.23 o
  -1   0  19      430.91      395.04      6.92 o
   0   0  19      180.09      181.73      5.61 o
   1   0  19      130.72      123.80      5.67 o
   2   0  19      201.47      188.78      6.26 o
   3   0  19        0.02        3.67      5.22 o
   4   0  19      101.27      103.64      6.55 o
   5   0  19        5.61        7.92      5.87 o
   6   0  19       12.03       12.65      7.06 o
   7   0  19        1.40       10.05      6.92 o
  -7   1  19       12.12       22.09     23.03 o
  -6   1  19       28.04       25.24     23.37 o
  -5   1  19       47.45       25.32     31.03 o
  -4   1  19        6.81       12.07      7.68 o
  -3   1  19       18.44       21.52      4.86 o
  -2   1  19       22.17       22.42      5.11 o
  -1   1  19       23.46       19.20      5.08 o
   0   1  19       19.48       21.21      5.23 o
   1   1  19       24.06       19.73      5.29 o
   2   1  19       21.57       27.34      5.31 o
   3   1  19      212.16      197.91      6.35 o
   4   1  19        6.49       11.81      5.64 o
   5   1  19       42.33       39.71      6.95 o
   6   1  19      112.98      114.65      7.28 o
   7   1  19        0.85       10.96      8.10 o
   8   1  19        4.25       12.38      7.89 o
  -7   2  19        0.00        7.73     23.14 o
  -6   2  19        1.16       19.44     17.96 o
  -5   2  19        3.66       16.98     23.48 o
  -4   2  19       27.62       40.13     26.89 o
  -3   2  19      137.25      143.59      4.94 o
  -2   2  19        0.22       -1.73      4.59 o
  -1   2  19       10.29       11.09      4.69 o
   0   2  19       14.83       13.31      4.46 o
   1   2  19      562.68      544.09      7.15 o
   2   2  19      387.86      357.78      6.92 o
   3   2  19       47.62       37.02      5.26 o
   4   2  19       66.58       60.77      5.88 o
   5   2  19        0.17        3.26      7.13 o
   6   2  19        4.24       11.11      6.99 o
   7   2  19        4.21        9.08      6.66 o
   8   2  19        1.23       14.83      7.79 o
  -7   3  19       10.17       19.74     22.49 o
  -6   3  19      377.43      443.63     23.24 o
  -5   3  19        5.46       27.19     22.46 o
  -4   3  19        6.16       15.77     30.23 o
  -3   3  19       14.07      -12.10     27.05 o
  -2   3  19       43.57       32.27      4.34 o
  -1   3  19      199.44      199.95      5.32 o
   0   3  19       34.21       36.40      4.78 o
   1   3  19       31.62       21.81      4.50 o
   2   3  19       13.54        8.94      5.10 o
   3   3  19       57.94       43.73      5.00 o
   4   3  19        7.39        8.88      5.86 o
   5   3  19       34.94       31.26      5.72 o
   6   3  19       72.28       71.43      6.37 o
   7   3  19        8.65       15.25      6.52 o
   8   3  19        0.05        8.50      7.03 o
  -6   4  19       88.43       87.26     18.85 o
  -5   4  19      126.55      150.40     25.15 o
  -4   4  19       90.75       92.18     38.72 o
  -3   4  19       23.68       10.64     23.47 o
  -2   4  19       47.12       47.43      4.43 o
  -1   4  19        6.48        7.64      4.23 o
   0   4  19       62.09       56.71      4.81 o
   1   4  19       22.95       22.37      4.80 o
   2   4  19       55.70       59.39      5.40 o
   3   4  19        1.89        7.22      5.34 o
   4   4  19       48.91       49.70      5.51 o
   5   4  19        5.98       10.12      5.48 o
   6   4  19        0.01       13.14      6.95 o
   7   4  19        3.05        9.80      6.56 o
   8   4  19       11.35       17.77      7.30 o
  -6   5  19      105.46       94.17     23.20 o
  -5   5  19        2.10       25.23     34.41 o
  -4   5  19      120.33      119.09     35.89 o
  -3   5  19       49.56       69.46     29.84 o
  -2   5  19        6.50        0.54     28.33 o
  -1   5  19      234.06      222.19      5.37 o
   0   5  19        1.61        8.82      4.95 o
   1   5  19       40.55       46.81      4.86 o
   2   5  19      132.03      127.22      4.93 o
   3   5  19        2.48        7.30      5.12 o
   4   5  19       90.59       87.31      5.97 o
   5   5  19        2.74        4.72      6.09 o
   6   5  19        1.78        8.43      5.57 o
   7   5  19        3.71       16.92      7.02 o
   8   5  19        0.93       15.48      7.81 o
  -6   6  19        2.11       12.78     39.26 o
  -5   6  19       72.21       63.18     37.66 o
  -3   6  19        5.66       28.59     27.94 o
  -2   6  19       26.79       45.10     29.65 o
  -1   6  19       86.27       77.00     20.83 o
   0   6  19      170.64      175.01      5.32 o
   1   6  19       45.80       42.55      4.83 o
   2   6  19       12.92        7.71      4.98 o
   3   6  19       65.64       60.39      5.32 o
   4   6  19        8.42       10.46      5.70 o
   5   6  19        6.74       13.41      6.05 o
   6   6  19       23.04       27.15      6.30 o
   7   6  19        0.16        6.21      7.27 o
   8   6  19       15.77       20.35      6.48 o
  -5   7  19       25.71       29.26     36.09 o
  -4   7  19        1.04       32.19     35.15 o
  -3   7  19       36.96       43.18     29.49 o
  -2   7  19        5.73       20.34     18.80 o
  -1   7  19       98.98      130.91     21.22 o
   0   7  19       41.92       44.71      4.36 o
   1   7  19      424.91      413.01      6.41 o
   2   7  19       28.02       20.50      5.12 o
   3   7  19       28.05       33.31      5.14 o
   4   7  19        1.82        8.56      6.06 o
   5   7  19        6.38        8.90      5.85 o
   6   7  19        0.08        7.04      6.87 o
   7   7  19       42.08       44.04      7.58 o
   8   7  19        8.58       18.32      7.27 o
  -4   8  19        1.08       13.35     34.02 o
  -3   8  19       10.92      -13.26     30.50 o
  -2   8  19       17.02       37.65     19.44 o
  -1   8  19       28.89       38.73     18.77 o
   0   8  19       24.95       15.71     15.55 o
   1   8  19       20.31       24.54      4.65 o
   2   8  19       16.22       18.80      5.08 o
   3   8  19       43.55       45.03      5.43 o
   4   8  19       10.86       12.37      5.21 o
   5   8  19        0.46        7.01      6.49 o
   6   8  19       13.22       17.48      6.65 o
   7   8  19       21.49       27.26      7.88 o
   8   8  19       15.22       18.79      7.47 o
  -4   9  19        0.84        2.89     36.65 o
  -3   9  19       10.89       -4.10     30.02 o
  -2   9  19        0.87       11.23     31.80 o
  -1   9  19       25.76       38.24     26.86 o
   0   9  19       14.11       13.02     15.57 o
   1   9  19       10.62       14.57     16.65 o
   2   9  19        7.37       10.39      5.46 o
   3   9  19        6.98       10.15      5.72 o
   4   9  19       27.63       30.29      6.33 o
   5   9  19       15.87       22.28      6.42 o
   6   9  19        5.87        9.32      7.65 o
   7   9  19       10.91       17.53      8.63 o
   8   9  19        4.12       14.80      8.86 o
  -3  10  19       48.80       76.51     33.87 o
  -2  10  19       15.57       20.92     33.87 o
  -1  10  19        0.08       19.61     34.11 o
   0  10  19       31.06       40.96     21.85 o
   1  10  19        9.29       18.79     17.13 o
   2  10  19        1.04        6.07      5.97 o
   3  10  19       29.71       30.63      5.72 o
   4  10  19       37.63       31.85      6.61 o
   5  10  19        2.27       13.51      6.85 o
   6  10  19       16.83       20.63      6.76 o
   7  10  19        2.84        8.88      7.29 o
  -2  11  19        2.50       -6.37     35.13 o
   0  11  19       29.68       21.33     24.94 o
   1  11  19       10.64       21.11     22.50 o
   2  11  19        3.02       19.54     21.47 o
   3  11  19        2.86        6.71      5.97 o
   4  11  19       11.17       13.36      6.67 o
   5  11  19        1.03        6.89      7.00 o
   6  11  19       11.64       22.36      8.26 o
   7  11  19        1.60       14.38      8.60 o
   0  12  19        0.41       16.70     25.28 o
   1  12  19        5.22       -3.56     27.14 o
   2  12  19        2.76       15.02     27.39 o
   3  12  19        0.01       36.22     38.64 o
   4  12  19        1.38        8.23      6.85 o
   5  12  19        0.01        7.24      7.07 o
   6  12  19        3.38       13.22      7.38 o
   3  13  19        0.44       30.81     48.19 o
  -2  -7  20       13.33       30.28      8.33 o
  -1  -7  20        9.29       17.41      7.23 o
  -4  -6  20        6.38       12.04      7.57 o
  -3  -6  20       13.50       15.59      6.88 o
  -2  -6  20        5.40        2.74      7.37 o
  -1  -6  20       17.21       19.15      6.55 o
   0  -6  20        0.56       11.30      7.81 o
   1  -6  20       14.57       22.86      7.46 o
   2  -6  20        0.52        9.46      8.48 o
  -5  -5  20      168.00      176.41      8.10 o
  -4  -5  20        5.41       12.16      7.73 o
  -3  -5  20        8.63       20.03      7.18 o
  -2  -5  20        2.61        7.59      6.77 o
  -1  -5  20        2.59        9.39      7.08 o
   0  -5  20       42.84       35.27      6.65 o
   1  -5  20       16.57       17.68      6.61 o
   2  -5  20        0.44       11.85      8.45 o
   3  -5  20       13.37       25.77      7.41 o
  -6  -4  20        3.01        8.60      7.18 o
  -5  -4  20        7.00       11.81      7.06 o
  -4  -4  20        0.11        3.71      6.68 o
  -3  -4  20       47.77       48.78      6.50 o
  -2  -4  20        1.76        3.31      6.48 o
  -1  -4  20       40.21       55.00      6.84 o
   0  -4  20       27.20       26.38      6.26 o
   1  -4  20        3.34        5.22      6.88 o
   2  -4  20        1.68        3.54      7.04 o
   3  -4  20        2.72       12.66      7.32 o
   4  -4  20       42.69       41.48      7.48 o
  -6  -3  20      112.38      133.08     23.86 o
  -5  -3  20       12.96       20.20      6.62 o
  -4  -3  20        0.72        6.78      6.38 o
  -3  -3  20       51.09       55.53      6.04 o
  -2  -3  20      182.48      190.31      7.02 o
  -1  -3  20        4.68        6.51      6.41 o
   0  -3  20        8.48        8.86      6.77 o
   1  -3  20        0.06        5.76      6.71 o
   2  -3  20       70.67       68.60      6.66 o
   3  -3  20        1.53        9.58      6.64 o
   4  -3  20        1.48       10.33      6.90 o
   5  -3  20        2.82       11.11      7.79 o
  -6  -2  20        0.71        5.17     32.04 o
  -5  -2  20       11.00       18.83      6.09 o
  -4  -2  20       26.76       19.24      5.80 o
  -3  -2  20       64.36       71.26      5.70 o
  -2  -2  20        0.11        8.39      5.60 o
  -1  -2  20        0.00        3.74      6.11 o
   0  -2  20        1.68        6.73      5.79 o
   1  -2  20        4.40        5.75      6.40 o
   2  -2  20       26.33       29.04      5.98 o
   3  -2  20        5.24       14.94      6.56 o
[truncated: 44,790 more chars]
